# Supplementary material for: Rapidly Evolved Genes in Three Reaumuria Transcriptomes and Potential Roles of Pentatricopeptide Repeat Superfamily Proteins in Endangerment of R. trigyna
Source: Int J Mol Sci. 2024 Oct 15;25(20):11065. doi: 10.3390/ijms252011065 (PMC11508020; doi:10.3390/ijms252011065)
Supplement: Supplementary file 1 [file ijms-25-11065-s001.zip › Table S1.xlsx]

## Sheet: Sheet1
OG ID	Rk vs Rs	Rk vs Rt	Rs vs Rt	Drought DEG	Fold Change	TF Familiy Name	query_name	query_length	accession_number	length	description	E value	bit score	frame	query_start	query_end	hit_start	hit_end	positives	identical	coverage
OG00271	Rk|c21259_g1 Rs|Unigene19789_A_Rs	Rk|c21259_g1 Rt|Unigene61748_Rt	Rs|Unigene19789_A_Rs Rt|Unigene61748_Rt				Rk|c21259_g1	879	AT1G08845.2	234	| Symbols: | Ribosomal L18p/L5e family protein | chr1:2838789-2840955 FORWARD LENGTH=234	8e-74	273	2	155	655	68	234	0.904	0.76	70.9402
OG01373	Rk|c44459_g1 Rs|Unigene19870_A_Rs	Rk|c44459_g1 Rt|Unigene49844_Rt	Rs|Unigene19870_A_Rs Rt|Unigene49844_Rt				Rk|c44459_g1	1745	AT5G43330.1	332	| Symbols: | Lactate/malate dehydrogenase family protein | chr5:17390552-17392449 FORWARD LENGTH=332	1e-167	584	1	242	1225	1	332	0.925	0.886	99.6988
OG01463	Rk|c44797_g1 Rs|CL9711.Contig1_A_Rs	Rk|c44797_g1 Rt|Unigene18776_Rt	Rt|Unigene18776_Rt Rs|CL9711.Contig1_A_Rs				Rk|c44797_g1	958	AT2G47180.1	344	| Symbols: AtGolS1, GolS1 | galactinol synthase 1 | chr2:19369049-19370372 REVERSE LENGTH=344	1e-89	327	2	315	956	129	339	0.818	0.715	61.0465
OG02081	Rk|c26801_g6 Rs|Unigene43857_A_Rs	Rk|c26801_g6 Rt|Unigene70064_Rt	Rs|Unigene43857_A_Rs Rt|Unigene70064_Rt				Rk|c26801_g6	1738	AT3G17410.1	364	| Symbols: | Protein kinase superfamily protein | chr3:5956601-5958882 FORWARD LENGTH=364	1e-156	548	0	406	1452	1	350	0.86	0.771	95.8791
OG02101	Rk|c20855_g1 Rs|CL2580.Contig1_A_Rs	Rt|Unigene62463_Rt Rk|c20855_g1	Rt|Unigene62463_Rt Rs|CL2580.Contig1_A_Rs				Rk|c20855_g1	1349	AT1G02860.1	335	| Symbols: NLA, BAH1 | SPX (SYG1/Pho81/XPR1) domain-containing protein | chr1:635474-637083 FORWARD LENGTH=335	1e-117	418	0	327	1349	1	335	0.741	0.591	99.7015
OG02138	Rk|c26059_g1 Rs|CL396.Contig1_A_Rs	Rk|c26059_g1 Rt|Unigene68051_Rt	Rs|CL396.Contig1_A_Rs Rt|Unigene68051_Rt				Rk|c26059_g1	2292	AT2G34250.2	475	| Symbols: | SecY protein transport family protein | chr2:14462635-14464572 FORWARD LENGTH=475	0	885	0	715	2136	1	474	0.979	0.939	99.5789
OG02161	Rk|c6078_g1 Rs|Unigene12594_A_Rs	Rk|c6078_g1 Rt|Unigene52713_Rt	Rs|Unigene12594_A_Rs Rt|Unigene52713_Rt				Rk|c6078_g1	946	AT5G22280.1	108	| Symbols: | unknown protein; FUNCTIONS IN: molecular_function unknown; INVOLVED IN: biological_process unknown; LOCATED IN: endomembrane system; EXPRESSED IN: 22 plant structures; EXPRESSED DURING: 13 growth stages; BEST Arabidopsis thaliana protein match is: unknown protein (TAIR:AT3G44280.1); Has 82 Blast hits to 82 proteins in 13 species: Archae - 0; Bacteria - 0; Metazoa - 0; Fungi - 0; Plan…	2e-21	100	0	269	592	1	108	0.697	0.495	99.0741
OG02182	Rk|c26829_g3 Rs|CL4869.Contig1_A_Rs	Rk|c26829_g3 Rt|Unigene67173_Rt	Rs|CL4869.Contig1_A_Rs Rt|Unigene67173_Rt				Rk|c26829_g3	2214	AT1G60170.1	485	| Symbols: emb1220 | pre-mRNA processing ribonucleoprotein binding region-containing protein | chr1:22193008-22195177 FORWARD LENGTH=485	1e-156	548	2	195	1646	1	484	0.704	0.63	99.5876
OG02215	Rk|c24981_g1 Rs|CL3432.Contig1_A_Rs	Rk|c24981_g1 Rt|Unigene62256_Rt	Rs|CL3432.Contig1_A_Rs Rt|Unigene62256_Rt				Rk|c24981_g1	2426	AT2G34040.1	553	| Symbols: | Apoptosis inhibitory protein 5 (API5) | chr2:14377957-14382246 REVERSE LENGTH=553	0	681	0	609	2159	12	525	0.809	0.68	92.7667
OG02234	Rk|c20135_g1 Rs|Unigene46040_A_Rs	Rk|c20135_g1 Rt|Unigene70740_Rt	Rs|Unigene46040_A_Rs Rt|Unigene70740_Rt				Rk|c20135_g1	2198	AT1G43710.1	482	| Symbols: emb1075 | Pyridoxal phosphate (PLP)-dependent transferases superfamily protein | chr1:16486534-16488298 REVERSE LENGTH=482	0	781	2	492	1892	21	478	0.884	0.803	94.8133
OG02246	Rk|c57130_g1 Rs|Unigene16174_A_Rs	Rk|c57130_g1 Rt|Unigene52030_Rt	Rs|Unigene16174_A_Rs Rt|Unigene52030_Rt				Rk|c57130_g1	354	AT3G24255.1	746	| Symbols: | RNA-directed DNA polymerase (reverse transcriptase)-related family protein | chr3:8789471-8793208 FORWARD LENGTH=746	1e-19	91.7	0	19	330	3	106	0.587	0.423	13.807
OG02544	Rk|c44551_g1 Rs|Unigene13267_A_Rs	Rk|c44551_g1 Rt|Unigene48622_Rt	Rt|Unigene48622_Rt Rs|Unigene13267_A_Rs				Rk|c44551_g1
OG02550	Rk|c19425_g1 Rs|CL2461.Contig1_A_Rs	Rt|Unigene44918_Rt Rk|c19425_g1	Rt|Unigene44918_Rt Rs|CL2461.Contig1_A_Rs				Rk|c19425_g1	1929	AT2G44350.1	473	| Symbols: ATCS, CSY4 | Citrate synthase family protein | chr2:18316673-18320524 FORWARD LENGTH=473	0	750	0	142	1542	1	468	0.874	0.776	98.7315
OG02563	Rk|c28020_g1 Rs|Unigene19658_A_Rs	Rt|Unigene69054_Rt Rk|c28020_g1	Rt|Unigene69054_Rt Rs|Unigene19658_A_Rs				Rk|c28020_g1	1050	AT5G42190.1	171	| Symbols: ASK2, SKP1B | E3 ubiquitin ligase SCF complex subunit SKP1/ASK1 family protein | chr5:16854495-16855516 REVERSE LENGTH=171	7e-62	234	2	410	874	1	171	0.772	0.702	99.4152
OG02825	Rk|c22225_g1 Rs|Unigene19697_A_Rs	Rt|Unigene61255_Rt Rk|c22225_g1	Rt|Unigene61255_Rt Rs|Unigene19697_A_Rs				Rk|c22225_g1	1388	AT1G20850.1	356	| Symbols: XCP2 | xylem cysteine peptidase 2 | chr1:7252208-7253537 FORWARD LENGTH=356	1e-148	522	1	137	1114	29	356	0.863	0.741	91.8539
OG02949	Rk|c13644_g1 Rs|Unigene19860_A_Rs	Rt|Unigene64032_Rt Rk|c13644_g1	Rt|Unigene64032_Rt Rs|Unigene19860_A_Rs	Unigene19860_A	1.1118		Rk|c13644_g1	1997	AT4G28450.1	452	| Symbols: | nucleotide binding;protein binding | chr4:14061724-14064582 REVERSE LENGTH=452	0	736	0	319	1671	1	452	0.872	0.779	99.7788
OG02954	Rk|c14417_g1 Rs|CL3572.Contig1_A_Rs	Rk|c14417_g1 Rt|Unigene67684_Rt	Rs|CL3572.Contig1_A_Rs Rt|Unigene67684_Rt				Rk|c14417_g1	1299	AT5G03230.1	166	| Symbols: | Protein of unknown function, DUF584 | chr5:769636-770136 FORWARD LENGTH=166	4e-18	89.7	2	416	862	26	166	0.5	0.381	84.3373
OG02957	Rk|c27491_g1 Rs|Unigene46486_A_Rs	Rk|c27491_g1 Rt|Unigene71103_Rt	Rs|Unigene46486_A_Rs Rt|Unigene71103_Rt				Rk|c27491_g1	4276	AT5G64270.1	1269	| Symbols: | splicing factor, putative | chr5:25706909-25710718 FORWARD LENGTH=1269	0	1993	0	205	4005	4	1269	0.857	0.811	99.6848
OG02967	Rk|c23416_g2 Rs|Unigene45852_A_Rs	Rk|c23416_g2 Rt|Unigene67050_Rt	Rs|Unigene45852_A_Rs Rt|Unigene67050_Rt				Rk|c23416_g2	1217	AT3G07800.1	238	| Symbols: | Thymidine kinase | chr3:2489944-2490935 REVERSE LENGTH=238	7e-78	288	0	211	849	28	238	0.794	0.664	88.2353
OG02971	Rk|c27303_g1 Rs|Unigene18941_A_Rs	Rk|c27303_g1 Rt|Unigene36706_Rt	Rs|Unigene18941_A_Rs Rt|Unigene36706_Rt				Rk|c27303_g1	925	AT5G14320.1	169	| Symbols: | Ribosomal protein S13/S18 family | chr5:4617839-4618772 REVERSE LENGTH=169	1e-62	237	0	341	826	1	161	0.833	0.728	94.6746
OG02984	Rk|c13759_g1 Rs|CL9002.Contig2_A_Rs	Rk|c13759_g1 Rt|Unigene49490_Rt	Rs|CL9002.Contig2_A_Rs Rt|Unigene49490_Rt				Rk|c13759_g1	709	AT5G48870.1	88	| Symbols: SAD1 | Small nuclear ribonucleoprotein family protein | chr5:19813407-19814362 FORWARD LENGTH=88	5e-41	164	1	101	352	2	85	0.976	0.952	94.3182
OG02990	Rk|c1279_g1 Rs|CL8207.Contig1_A_Rs	Rk|c1279_g1 Rt|Unigene53250_Rt	Rs|CL8207.Contig1_A_Rs Rt|Unigene53250_Rt				Rk|c1279_g1	1218	AT5G63440.2	232	| Symbols: | Protein of unknown function (DUF167) | chr5:25406360-25408195 FORWARD LENGTH=232	1e-105	380	2	362	1057	1	232	0.884	0.815	99.569
OG03002	Rk|c45003_g1 Rs|Unigene1991_A_Rs	Rk|c45003_g1 Rt|Unigene69055_Rt	Rs|Unigene1991_A_Rs Rt|Unigene69055_Rt				Rk|c45003_g1	1673	AT4G27650.1	378	| Symbols: PEL1 | Eukaryotic release factor 1 (eRF1) family protein | chr4:13803459-13807556 REVERSE LENGTH=378	1e-180	627	2	168	1301	1	378	0.937	0.815	99.7354
OG03009	Rk|c59068_g1 Rs|Unigene11038_A_Rs	Rk|c59068_g1 Rt|Unigene4934_Rt	Rs|Unigene11038_A_Rs Rt|Unigene4934_Rt				Rk|c59068_g1
OG03017	Rk|c20179_g1 Rs|Unigene19134_A_Rs	Rk|c20179_g1 Rt|Unigene58451_Rt	Rs|Unigene19134_A_Rs Rt|Unigene58451_Rt				Rk|c20179_g1	1127	AT3G09430.1	301	| Symbols: | unknown protein; Has 17 Blast hits to 17 proteins in 7 species: Archae - 0; Bacteria - 0; Metazoa - 0; Fungi - 0; Plants - 17; Viruses - 0; Other Eukaryotes - 0 (source: NCBI BLink). | chr3:2901280-2902893 FORWARD LENGTH=301	1e-64	244	0	201	1070	16	293	0.601	0.468	92.0266
OG03036	Rs|Unigene17046_A_Rs Rk|c15408_g1	Rk|c15408_g1 Rt|Unigene18130_Rt	Rs|Unigene17046_A_Rs Rt|Unigene18130_Rt				Rk|c15408_g1	1771	AT1G30580.1	394	| Symbols: | GTP binding | chr1:10831953-10835454 REVERSE LENGTH=394	0	694	2	315	1496	1	394	0.929	0.848	99.7462
OG03038	Rk|c45121_g1 Rs|Unigene19754_A_Rs	Rk|c45121_g1 Rt|Unigene57800_Rt	Rs|Unigene19754_A_Rs Rt|Unigene57800_Rt			MIKC_MADS	Rk|c12505_g1	619	AT4G30220.1	88	| Symbols: RUXF | small nuclear ribonucleoprotein F | chr4:14803100-14804259 REVERSE LENGTH=88	3e-35	145	2	168	392	1	75	0.96	0.893	84.0909
OG03059	Rk|c24700_g1 Rs|Unigene52539_A_Rs	Rk|c24700_g1 Rt|Unigene70001_Rt	Rt|Unigene70001_Rt Rs|Unigene52539_A_Rs				Rk|c680_g1	603	AT1G14870.1	152	| Symbols: PCR2 | PLANT CADMIUM RESISTANCE 2 | chr1:5128591-5129458 REVERSE LENGTH=152	2e-52	202	0	154	597	4	152	0.732	0.611	97.3684
OG03068	Rk|c12909_g1 Rs|Unigene28522_A_Rs	Rk|c12909_g1 Rt|Unigene18124_Rt	Rs|Unigene28522_A_Rs Rt|Unigene18124_Rt				Rk|c21045_g2	1208	AT5G65520.1	206	| Symbols: | Tetratricopeptide repeat (TPR)-like superfamily protein | chr5:26189876-26190496 REVERSE LENGTH=206	3e-36	149	2	418	945	28	202	0.661	0.463	84.466
OG03072	Rk|c19831_g2 Rs|Unigene19298_A_Rs	Rk|c19831_g2 Rt|Unigene64419_Rt	Rs|Unigene19298_A_Rs Rt|Unigene64419_Rt				Rk|c13320_g1	4023	AT4G30920.1	583	| Symbols: | Cytosol aminopeptidase family protein | chr4:15046589-15049304 REVERSE LENGTH=583	0	817	0	232	1812	57	583	0.867	0.772	90.223
OG03085	Rk|c14940_g1 Rs|Unigene51050_A_Rs	Rk|c14940_g1 Rt|Unigene18530_Rt	Rs|Unigene51050_A_Rs Rt|Unigene18530_Rt				Rk|c24890_g3	1512	AT3G26744.4	494	| Symbols: ICE1, ATICE1, SCRM | basic helix-loop-helix (bHLH) DNA-binding superfamily protein | chr3:9832953-9834790 REVERSE LENGTH=494	5e-92	335	0	247	1251	199	492	0.66	0.562	59.3117
OG03089	Rk|c21288_g1 Rs|CL11381.Contig1_A_Rs	Rk|c21288_g1 Rt|Unigene15074_Rt	Rs|CL11381.Contig1_A_Rs Rt|Unigene15074_Rt				Rk|c43604_g1	365	AT5G15200.1	198	| Symbols: | Ribosomal protein S4 | chr5:4935124-4936334 REVERSE LENGTH=198	8e-45	175	1	2	319	61	166	0.925	0.802	53.0303
OG03095	Rk|c5781_g1 Rs|Unigene9441_A_Rs	Rk|c5781_g1 Rt|Unigene65156_Rt	Rs|Unigene9441_A_Rs Rt|Unigene65156_Rt				Rk|c11146_g1	1440	AT5G28150.1	289	| Symbols: | Plant protein of unknown function (DUF868) | chr5:10135826-10136695 FORWARD LENGTH=289	1e-102	369	0	382	1296	1	289	0.752	0.606	99.654
OG03099	Rk|c26515_g1 Rs|Unigene9817_A_Rs	Rk|c26515_g1 Rt|Unigene70303_Rt	Rs|Unigene9817_A_Rs Rt|Unigene70303_Rt				Rk|c34191_g1	356	AT3G25600.1	161	| Symbols: | Calcium-binding EF-hand family protein | chr3:9307367-9307852 FORWARD LENGTH=161	3e-19	90.1	0	3	248	7	88	0.683	0.549	50.3106
OG03117	Rk|c18841_g1 Rs|Unigene10100_A_Rs	Rk|c18841_g1 Rt|Unigene64175_Rt	Rs|Unigene10100_A_Rs Rt|Unigene64175_Rt				Rk|c14515_g1	2007	AT5G38970.1	465	| Symbols: BR6OX1, ATBR6OX, CYP85A1, BR6OX | brassinosteroid-6-oxidase 1 | chr5:15594935-15597774 REVERSE LENGTH=465	0	646	0	298	1677	17	465	0.805	0.69	96.3441
OG03168	Rk|c15723_g1 Rs|Unigene19269_A_Rs	Rk|c15723_g1 Rt|Unigene69344_Rt	Rs|Unigene19269_A_Rs Rt|Unigene69344_Rt				Rk|c13808_g2	1987	AT2G26990.1	439	| Symbols: FUS12, ATCSN2, COP12, CSN2 | proteasome family protein | chr2:11519684-11522412 REVERSE LENGTH=439	0	741	0	211	1524	1	438	0.904	0.831	99.5444
OG03183	Rk|c26115_g1 Rs|Unigene280_A_Rs	Rk|c26115_g1 Rt|Unigene39724_Rt	Rs|Unigene280_A_Rs Rt|Unigene39724_Rt				Rk|c1794_g1	1749	AT2G45400.1	364	| Symbols: BEN1 | NAD(P)-binding Rossmann-fold superfamily protein | chr2:18703960-18706235 REVERSE LENGTH=364	1e-77	287	2	260	1270	36	364	0.618	0.476	90.1099
OG03202	Rk|c27564_g1 Rs|Unigene10173_A_Rs	Rk|c27564_g1 Rt|Unigene43328_Rt	Rs|Unigene10173_A_Rs Rt|Unigene43328_Rt				Rk|c15862_g1	1312	AT5G06360.1	260	| Symbols: | Ribosomal protein S8e family protein | chr5:1944835-1946512 FORWARD LENGTH=260	1e-141	499	2	372	1151	1	260	0.965	0.938	99.6154
OG03205	Rk|c12201_g1 Rs|Unigene46364_A_Rs	Rk|c12201_g1 Rt|Unigene50875_Rt	Rs|Unigene46364_A_Rs Rt|Unigene50875_Rt				Rk|c10131_g1	1940	AT5G49060.1	354	| Symbols: | Heat shock protein DnaJ, N-terminal with domain of unknown function (DUF1977) | chr5:19886764-19888136 FORWARD LENGTH=354	3e-88	323	0	451	1482	1	346	0.666	0.501	97.4576
OG03224	Rk|c17395_g1 Rs|Unigene25310_A_Rs	Rk|c17395_g1 Rt|Unigene65770_Rt	Rs|Unigene25310_A_Rs Rt|Unigene65770_Rt			C2H2	Rk|c6825_g1	1050	AT2G41970.1	365	| Symbols: | Protein kinase superfamily protein | chr2:17520517-17522304 REVERSE LENGTH=365	1e-105	379	1	296	1048	1	250	0.833	0.745	68.2192
OG03225	Rk|c4101_g1 Rs|Unigene19784_A_Rs	Rk|c4101_g1 Rt|Unigene46862_Rt	Rs|Unigene19784_A_Rs Rt|Unigene46862_Rt				Rk|c18721_g1	1160	AT1G54390.3	262	| Symbols: ING2 | PHD finger protein-related | chr1:20305061-20306943 REVERSE LENGTH=262	1e-114	407	1	137	898	1	259	0.839	0.743	98.4733
OG03243	Rk|c1916_g1 Rs|Unigene46001_A_Rs	Rk|c1916_g1 Rt|Unigene69810_Rt	Rs|Unigene46001_A_Rs Rt|Unigene69810_Rt				Rk|c1916_g1	2237	AT3G26370.1	557	| Symbols: | O-fucosyltransferase family protein | chr3:9656886-9659741 FORWARD LENGTH=557	0	880	2	361	1872	59	557	0.897	0.855	89.4075
OG03250	Rk|c6738_g1 Rs|Unigene13591_A_Rs	Rk|c6738_g1 Rt|Unigene56014_Rt	Rs|Unigene13591_A_Rs Rt|Unigene56014_Rt				Rk|c6738_g1	390	AT2G16850.1	278	| Symbols: PIP3B, PIP2;8 | plasma membrane intrinsic protein 2;8 | chr2:7301647-7303180 FORWARD LENGTH=278	1e-15	78.6	1	2	118	240	278	0.949	0.923	13.6691
OG03262	Rk|c26748_g1 Rs|Unigene24945_A_Rs	Rk|c26748_g1 Rt|Unigene66252_Rt	Rs|Unigene24945_A_Rs Rt|Unigene66252_Rt				Rk|c26748_g1	2637	AT1G50920.1	671	| Symbols: | Nucleolar GTP-binding protein | chr1:18870555-18872570 FORWARD LENGTH=671	0	952	1	342	2363	1	671	0.821	0.713	99.851
OG03263	Rk|c15135_g1 Rs|Unigene298_A_Rs	Rk|c15135_g1 Rt|Unigene67461_Rt	Rs|Unigene298_A_Rs Rt|Unigene67461_Rt				Rk|c15135_g1	1082	AT5G64180.1	158	| Symbols: | unknown protein; Has 1807 Blast hits to 1807 proteins in 277 species: Archae - 0; Bacteria - 0; Metazoa - 736; Fungi - 347; Plants - 385; Viruses - 0; Other Eukaryotes - 339 (source: NCBI BLink). | chr5:25677163-25678204 FORWARD LENGTH=158	3e-59	226	0	534	986	1	151	0.894	0.755	94.9367
OG03281	Rk|c11370_g1 Rs|CL2651.Contig1_A_Rs	Rk|c11370_g1 Rt|Unigene52178_Rt	Rs|CL2651.Contig1_A_Rs Rt|Unigene52178_Rt				Rk|c11370_g1	1982	AT2G47590.1	447	| Symbols: PHR2 | photolyase/blue-light receptor 2 | chr2:19521888-19523732 FORWARD LENGTH=447	1e-153	540	1	386	1747	1	447	0.749	0.614	99.7763
OG03298	Rk|c26131_g1 Rs|CL129.Contig1_A_Rs	Rk|c26131_g1 Rt|Unigene52575_Rt	Rs|CL129.Contig1_A_Rs Rt|Unigene52575_Rt				Rk|c26131_g1	2427	AT3G57890.1	573	| Symbols: | Tubulin binding cofactor C domain-containing protein | chr3:21438271-21441695 FORWARD LENGTH=573	0	752	0	571	2217	31	573	0.807	0.69	94.5899
OG03310	Rs|Unigene24814_A_Rs Rk|c12505_g1	Rt|Unigene54941_Rt Rk|c12505_g1	Rs|Unigene24814_A_Rs Rt|Unigene54941_Rt				Rk|c12505_g1	528	AT3G13290.1	1340	| Symbols: VCR | varicose-related | chr3:4297529-4303113 FORWARD LENGTH=1340	2e-46	181	1	2	436	1199	1340	0.738	0.628	10.5224
OG03426	Rk|c9629_g1 Rs|Unigene43195_A_Rs	Rk|c9629_g1 Rt|Unigene45179_Rt	Rs|Unigene43195_A_Rs Rt|Unigene45179_Rt				Rk|c9629_g1	1047	AT4G32900.2	193	| Symbols: | Peptidyl-tRNA hydrolase II (PTH2) family protein | chr4:15878944-15880979 REVERSE LENGTH=193	3e-53	206	2	440	1024	1	193	0.697	0.564	99.4819
OG04004	Rk|c33211_g1 Rs|CL10047.Contig1_A_Rs	Rk|c33211_g1 Rt|Unigene56710_Rt	Rs|CL10047.Contig1_A_Rs Rt|Unigene56710_Rt				Rk|c33211_g1	2180	AT5G57655.2	477	| Symbols: | xylose isomerase family protein | chr5:23347030-23349805 FORWARD LENGTH=477	0	795	1	161	1594	1	477	0.885	0.787	99.7904
OG04013	Rk|c17280_g3 Rs|Unigene50_A_Rs	Rk|c17280_g3 Rt|Unigene60090_Rt	Rs|Unigene50_A_Rs Rt|Unigene60090_Rt				Rk|c17280_g3	825	AT2G35736.2	56	| Symbols: | unknown protein; FUNCTIONS IN: molecular_function unknown; INVOLVED IN: biological_process unknown; LOCATED IN: endomembrane system; EXPRESSED IN: 22 plant structures; EXPRESSED DURING: 13 growth stages; BEST Arabidopsis thaliana protein match is: unknown protein (TAIR:AT4G25225.1). | chr2:15023084-15023254 REVERSE LENGTH=56	1e-15	80.9	1	393	554	1	54	0.815	0.648	94.6429
OG04019	Rk|c11884_g1 Rs|CL6515.Contig1_A_Rs	Rk|c11884_g1 Rt|Unigene68015_Rt	Rs|CL6515.Contig1_A_Rs Rt|Unigene68015_Rt				Rk|c11884_g1	1320	AT4G21110.1	145	| Symbols: | G10 family protein | chr4:11267673-11268774 FORWARD LENGTH=145	3e-73	273	2	564	986	1	141	0.95	0.83	96.5517
OG04048	Rk|c25173_g2 Rs|Unigene11296_A_Rs	Rk|c25173_g2 Rt|Unigene36900_Rt	Rs|Unigene11296_A_Rs Rt|Unigene36900_Rt				Rk|c25173_g2	3024	AT4G02060.2	716	| Symbols: PRL | Minichromosome maintenance (MCM2/3/5) family protein | chr4:901484-905297 FORWARD LENGTH=716	0	1107	0	493	2643	1	716	0.862	0.774	99.8603
OG04054	Rs|CL11486.Contig2_A_Rs Rk|c680_g1	Rt|Unigene14923_Rt Rk|c680_g1	Rs|CL11486.Contig2_A_Rs Rt|Unigene14923_Rt				Rk|c680_g1	942	AT1G26660.1	152	| Symbols: | Prefoldin chaperone subunit family protein | chr1:9212298-9213765 FORWARD LENGTH=152	2e-38	156	0	370	732	20	140	0.793	0.645	78.9474
OG04073	Rs|CL8285.Contig2_A_Rs Rk|c21045_g2	Rt|Unigene60542_Rt Rk|c21045_g2	Rs|CL8285.Contig2_A_Rs Rt|Unigene60542_Rt				Rk|c21045_g2	1120	AT2G02990.1	230	| Symbols: RNS1, ATRNS1 | ribonuclease 1 | chr2:873714-874667 FORWARD LENGTH=230	2e-72	269	0	205	792	36	230	0.719	0.561	84.3478
OG04169	Rk|c9103_g1 Rs|Unigene9708_A_Rs	Rk|c9103_g1 Rt|Unigene61561_Rt	Rs|Unigene9708_A_Rs Rt|Unigene61561_Rt				Rk|c9103_g1	1152	AT2G06530.1	225	| Symbols: VPS2.1 | SNF7 family protein | chr2:2588740-2590285 REVERSE LENGTH=225	6e-86	314	0	256	927	2	225	0.799	0.759	99.1111
OG04188	Rk|c14823_g1 Rs|Unigene39302_A_Rs	Rk|c14823_g1 Rt|Unigene65405_Rt	Rs|Unigene39302_A_Rs Rt|Unigene65405_Rt				Rk|c14823_g1	1858	AT1G72660.3	399	| Symbols: | P-loop containing nucleoside triphosphate hydrolases superfamily protein | chr1:27354161-27356543 FORWARD LENGTH=399	0	679	2	393	1547	14	398	0.922	0.87	96.2406
OG04207	Rk|c56074_g1 Rs|Unigene10029_A_Rs	Rk|c56074_g1 Rt|Unigene3115_Rt	Rs|Unigene10029_A_Rs Rt|Unigene3115_Rt				Rk|c56074_g1	2070	AT5G22070.1	362	| Symbols: | Core-2/I-branching beta-1,6-N-acetylglucosaminyltransferase family protein | chr5:7308255-7309343 FORWARD LENGTH=362	1e-104	377	2	656	1651	24	362	0.706	0.539	93.3702
OG04213	Rk|c14629_g1 Rs|Unigene18837_A_Rs	Rk|c14629_g1 Rt|Unigene59024_Rt	Rs|Unigene18837_A_Rs Rt|Unigene59024_Rt				Rk|c14629_g1	1410	AT5G58490.1	324	| Symbols: | NAD(P)-binding Rossmann-fold superfamily protein | chr5:23643068-23644455 FORWARD LENGTH=324	1e-114	408	0	178	1137	5	324	0.753	0.616	98.4568
OG04239	Rk|c24031_g1 Rs|CL12626.Contig2_A_Rs	Rk|c24031_g1 Rt|Unigene70075_Rt	Rs|CL12626.Contig2_A_Rs Rt|Unigene70075_Rt				Rk|c24031_g1	1322	AT3G59500.1	269	| Symbols: | Integral membrane HRF1 family protein | chr3:21987110-21988169 FORWARD LENGTH=269	1e-113	404	0	208	1032	1	269	0.789	0.698	99.6283
OG04242	Rk|c38852_g1 Rs|CL10641.Contig1_A_Rs	Rk|c38852_g1 Rt|Unigene36805_Rt	Rs|CL10641.Contig1_A_Rs Rt|Unigene36805_Rt	CL10641.Contig1_A	-1.09908		Rk|c38852_g1	746	AT3G57785.1	114	| Symbols: | unknown protein; BEST Arabidopsis thaliana protein match is: unknown protein (TAIR:AT2G42310.1); Has 121 Blast hits to 121 proteins in 51 species: Archae - 0; Bacteria - 0; Metazoa - 4; Fungi - 48; Plants - 67; Viruses - 0; Other Eukaryotes - 2 (source: NCBI BLink). | chr3:21404835-21405179 REVERSE LENGTH=114	3e-39	158	0	151	477	2	108	0.807	0.67	92.9825
OG04290	Rk|c18070_g1 Rs|CL11630.Contig1_A_Rs	Rk|c18070_g1 Rt|Unigene68939_Rt	Rs|CL11630.Contig1_A_Rs Rt|Unigene68939_Rt				Rk|c18070_g1	1161	AT1G09150.1	181	| Symbols: | pseudouridine synthase and archaeosine transglycosylase (PUA) domain-containing protein | chr1:2946599-2948908 FORWARD LENGTH=181	1e-80	296	2	180	722	1	181	0.867	0.807	99.4475
OG04327	Rs|Unigene19262_A_Rs Rk|c13320_g1	Rt|Unigene64509_Rt Rk|c13320_g1	Rs|Unigene19262_A_Rs Rt|Unigene64509_Rt				Rk|c13320_g1	1012	AT4G22000.1	130	| Symbols: | unknown protein; Has 30201 Blast hits to 17322 proteins in 780 species: Archae - 12; Bacteria - 1396; Metazoa - 17338; Fungi - 3422; Plants - 5037; Viruses - 0; Other Eukaryotes - 2996 (source: NCBI BLink). | chr4:11659810-11660202 REVERSE LENGTH=130	9e-46	181	0	380	712	1	111	0.856	0.739	84.6154
OG04338	Rk|c44582_g1 Rs|Unigene19904_A_Rs	Rk|c44582_g1 Rt|Unigene59756_Rt	Rs|Unigene19904_A_Rs Rt|Unigene59756_Rt				Rk|c44582_g1	752	AT5G50460.1	69	| Symbols: | secE/sec61-gamma protein transport protein | chr5:20552168-20552509 REVERSE LENGTH=69	4e-21	98.6	2	150	353	1	68	0.779	0.721	97.1014
OG04416	Rk|c13944_g1 Rs|Unigene18886_A_Rs	Rk|c13944_g1 Rt|Unigene57997_Rt	Rs|Unigene18886_A_Rs Rt|Unigene57997_Rt				Rk|c13944_g1	1106	AT5G60200.1	257	| Symbols: TMO6 | TARGET OF MONOPTEROS 6 | chr5:24241078-24241951 FORWARD LENGTH=257	3e-26	116	0	477	683	33	103	0.817	0.69	27.2374
OG04424	Rk|c21337_g1 Rs|Unigene19769_A_Rs	Rk|c21337_g1 Rt|Unigene103_Rt	Rs|Unigene19769_A_Rs Rt|Unigene103_Rt				Rk|c21337_g1	1498	AT1G61150.1	243	| Symbols: | LisH and RanBPM domains containing protein | chr1:22542928-22544355 FORWARD LENGTH=243	1e-103	371	2	423	1145	1	242	0.851	0.802	99.177
OG04477	Rk|c18704_g1 Rs|CL5463.Contig1_A_Rs	Rk|c18704_g1 Rt|Unigene60185_Rt	Rs|CL5463.Contig1_A_Rs Rt|Unigene60185_Rt				Rk|c18704_g1	1433	AT1G10840.1	337	| Symbols: TIF3H1 | translation initiation factor 3 subunit H1 | chr1:3607885-3610299 REVERSE LENGTH=337	1e-131	464	2	162	1160	6	337	0.796	0.694	98.2196
OG04485	Rk|c25300_g2 Rs|Unigene10133_A_Rs	Rk|c25300_g2 Rt|Unigene12473_Rt	Rs|Unigene10133_A_Rs Rt|Unigene12473_Rt				Rk|c25300_g2	3084	AT1G44900.1	936	| Symbols: MCM2, ATMCM2 | minichromosome maintenance (MCM2/3/5) family protein | chr1:16970291-16974457 FORWARD LENGTH=936	0	1345	0	205	2988	5	928	0.838	0.736	98.6111
OG04493	Rk|c21084_g1 Rs|Unigene18991_A_Rs	Rk|c21084_g1 Rt|Unigene56321_Rt	Rs|Unigene18991_A_Rs Rt|Unigene56321_Rt				Rk|c21084_g1	2871	AT1G78570.1	669	| Symbols: RHM1, ROL1, ATRHM1 | rhamnose biosynthesis 1 | chr1:29550110-29552207 FORWARD LENGTH=669	0	1204	2	237	2246	1	669	0.93	0.866	99.8505
OG04591	Rk|c18447_g1 Rs|Unigene39254_A_Rs	Rk|c18447_g1 Rt|Unigene65168_Rt	Rs|Unigene39254_A_Rs Rt|Unigene65168_Rt				Rk|c18447_g1	2093	AT1G75710.1	462	| Symbols: | C2H2-like zinc finger protein | chr1:28428806-28431128 FORWARD LENGTH=462	1e-96	351	2	990	1880	181	460	0.727	0.628	60.3896
OG04595	Rk|c25392_g1 Rs|CL4116.Contig1_A_Rs	Rk|c25392_g1 Rt|Unigene70235_Rt	Rs|CL4116.Contig1_A_Rs Rt|Unigene70235_Rt				Rk|c25392_g1	1813	AT4G23010.1	345	| Symbols: ATUTR2, UTR2 | UDP-galactose transporter 2 | chr4:12060318-12062486 REVERSE LENGTH=345	1e-162	568	2	279	1355	3	345	0.876	0.793	99.1304
OG04618	Rk|c12852_g2 Rs|Unigene9966_A_Rs	Rk|c12852_g2 Rt|Unigene49718_Rt	Rs|Unigene9966_A_Rs Rt|Unigene49718_Rt				Rk|c12852_g2	1118	AT5G60460.1	109	| Symbols: | Preprotein translocase Sec, Sec61-beta subunit protein | chr5:24317590-24317919 REVERSE LENGTH=109	1e-16	84.7	2	487	624	61	106	0.935	0.826	41.2844
OG04629	Rk|c55861_g1 Rs|Unigene18845_A_Rs	Rk|c55861_g1 Rt|Unigene54407_Rt	Rs|Unigene18845_A_Rs Rt|Unigene54407_Rt				Rk|c55861_g1	1602	AT4G18160.1	436	| Symbols: KCO6, ATTPK3, ATKCO6, TPK3 | Ca2+ activated outward rectifying K+ channel 6 | chr4:10055696-10057546 FORWARD LENGTH=436	8e-82	301	0	235	1002	171	426	0.734	0.582	58.4862
OG04665	Rk|c27046_g3 Rs|Unigene45828_A_Rs	Rk|c27046_g3 Rt|Unigene12915_Rt	Rs|Unigene45828_A_Rs Rt|Unigene12915_Rt				Rk|c27046_g3	1416	AT2G21190.1	269	| Symbols: | ER lumen protein retaining receptor family protein | chr2:9080916-9082642 FORWARD LENGTH=269	1e-128	456	2	135	932	4	269	0.898	0.831	98.513
OG04697	Rk|c19755_g1 Rs|CL5968.Contig2_A_Rs	Rk|c19755_g1 Rt|Unigene59325_Rt	Rs|CL5968.Contig2_A_Rs Rt|Unigene59325_Rt				Rk|c19755_g1	1800	AT3G51800.1	392	| Symbols: ATG2, EBP1, ATEBP1 | metallopeptidase M24 family protein | chr3:19211261-19213568 REVERSE LENGTH=392	1e-162	567	0	412	1575	3	389	0.827	0.742	98.4694
OG04725	Rk|c26411_g1 Rs|Unigene25081_A_Rs	Rk|c26411_g1 Rt|Unigene61236_Rt	Rs|Unigene25081_A_Rs Rt|Unigene61236_Rt	Unigene25081_A	-1.19191		Rk|c26411_g1	1740	AT5G59950.1	244	| Symbols: | RNA-binding (RRM/RBD/RNP motifs) family protein | chr5:24140235-24141504 FORWARD LENGTH=244	8e-51	198	2	842	1579	5	242	0.596	0.484	97.1311
OG04780	Rk|c9174_g1 Rs|Unigene24156_A_Rs	Rk|c9174_g1 Rt|Unigene65695_Rt	Rs|Unigene24156_A_Rs Rt|Unigene65695_Rt				Rk|c9174_g1	1659	AT1G53035.1	150	| Symbols: | unknown protein; FUNCTIONS IN: molecular_function unknown; INVOLVED IN: biological_process unknown; LOCATED IN: endomembrane system; EXPRESSED IN: 23 plant structures; EXPRESSED DURING: 13 growth stages; BEST Arabidopsis thaliana protein match is: unknown protein (TAIR:AT3G15358.1); Has 49 Blast hits to 49 proteins in 9 species: Archae - 0; Bacteria - 0; Metazoa - 0; Fungi - 0; Plant…	8e-43	172	0	748	1182	6	150	0.724	0.572	96
OG04825	Rk|c14225_g1 Rs|CL11935.Contig1_A_Rs	Rk|c14225_g1 Rt|Unigene52059_Rt	Rs|CL11935.Contig1_A_Rs Rt|Unigene52059_Rt				Rk|c14225_g1	3401	AT5G42620.2	889	| Symbols: | metalloendopeptidases;zinc ion binding | chr5:17066630-17071766 FORWARD LENGTH=889	0	1391	1	485	2929	18	832	0.877	0.796	91.5636
OG04854	Rk|c14846_g1 Rs|Unigene43640_A_Rs	Rt|Unigene67131_Rt Rk|c14846_g1	Rt|Unigene67131_Rt Rs|Unigene43640_A_Rs				Rk|c14846_g1	2586	AT5G66760.1	634	| Symbols: SDH1-1 | succinate dehydrogenase 1-1 | chr5:26653776-26657224 FORWARD LENGTH=634	0	1092	1	239	2128	1	634	0.888	0.845	99.8423
OG04944	Rk|c26714_g1 Rs|Unigene13871_A_Rs	Rk|c26714_g1 Rt|Unigene58106_Rt	Rs|Unigene13871_A_Rs Rt|Unigene58106_Rt				Rk|c26714_g1	2120	AT1G02460.1	491	| Symbols: | Pectin lyase-like superfamily protein | chr1:504897-507099 REVERSE LENGTH=491	1e-154	543	2	354	1586	66	478	0.779	0.628	83.9104
OG04954	Rk|c27159_g1 Rs|CL1282.Contig1_A_Rs	Rk|c27159_g1 Rt|Unigene46988_Rt	Rs|CL1282.Contig1_A_Rs Rt|Unigene46988_Rt				Rk|c27159_g1	2593	AT5G27640.1	712	| Symbols: TIF3B1, EIF3B, ATEIF3B-1, EIF3B-1, ATTIF3B1 | translation initiation factor 3B1 | chr5:9781207-9784759 REVERSE LENGTH=712	0	1061	2	117	2156	4	685	0.833	0.743	95.6461
OG05045	Rk|c5360_g1 Rs|Unigene46307_A_Rs	Rk|c5360_g1 Rt|Unigene67378_Rt	Rs|Unigene46307_A_Rs Rt|Unigene67378_Rt				Rk|c5360_g1	240	AT4G37870.1	671	| Symbols: PCK1, PEPCK | phosphoenolpyruvate carboxykinase 1 | chr4:17802974-17806332 REVERSE LENGTH=671	4e-26	112	0	1	240	328	404	0.763	0.725	11.3264
OG05058	Rk|c59591_g1 Rs|Unigene50817_A_Rs	Rk|c59591_g1 Rt|Unigene58205_Rt	Rt|Unigene58205_Rt Rs|Unigene50817_A_Rs			M-type_MADS	Rk|c59591_g1	584	AT5G50300.1	530	| Symbols: AZG2, ATAZG2 | Xanthine/uracil permease family protein | chr5:20466492-20468084 REVERSE LENGTH=530	2e-43	171	1	158	583	7	148	0.761	0.563	26.6038
OG05078	Rk|c39774_g1 Rs|CL3485.Contig1_A_Rs	Rk|c39774_g1 Rt|Unigene66255_Rt	Rs|CL3485.Contig1_A_Rs Rt|Unigene66255_Rt				Rk|c39774_g1	1013	AT2G04910.2	104	| Symbols: | Carbohydrate-binding X8 domain superfamily protein | chr2:1723939-1724354 REVERSE LENGTH=104	5e-36	148	0	300	575	12	103	0.804	0.674	87.5
OG05484	Rk|c46249_g1 Rs|CL6217.Contig1_A_Rs	Rk|c46249_g1 Rt|Unigene46685_Rt	Rt|Unigene46685_Rt Rs|CL6217.Contig1_A_Rs				Rk|c46249_g1
OG05485	Rk|c23758_g3 Rs|CL6376.Contig1_A_Rs	Rk|c23758_g3 Rt|Unigene46359_Rt	Rt|Unigene46359_Rt Rs|CL6376.Contig1_A_Rs				Rk|c23758_g3	1880	AT4G37750.1	555	| Symbols: ANT, DRG, CKC, CKC1 | Integrase-type DNA-binding superfamily protein | chr4:17739782-17742189 FORWARD LENGTH=555	1e-100	363	2	153	851	232	466	0.827	0.764	42.1622
OG05536	Rk|c23954_g1 Rs|Unigene9807_A_Rs	Rk|c23954_g1 Rt|Unigene68052_Rt	Rs|Unigene9807_A_Rs Rt|Unigene68052_Rt				Rk|c23954_g1	2148	AT1G73720.1	511	| Symbols: SMU1 | transducin family protein / WD-40 repeat family protein | chr1:27725059-27729722 FORWARD LENGTH=511	0	681	0	808	1962	3	386	0.945	0.868	74.9511
OG05537	Rk|c19095_g1 Rs|Unigene46007_A_Rs	Rk|c19095_g1 Rt|Unigene64251_Rt	Rs|Unigene46007_A_Rs Rt|Unigene64251_Rt				Rk|c19095_g1	1646	AT1G27650.1	296	| Symbols: ATU2AF35A | U2 snRNP auxiliary factor small subunit, putative | chr1:9615152-9616042 FORWARD LENGTH=296	7e-95	345	1	827	1384	1	186	0.925	0.849	62.5
OG05538	Rk|c1862_g1 Rs|Unigene47851_A_Rs	Rk|c1862_g1 Rt|Unigene58515_Rt	Rs|Unigene47851_A_Rs Rt|Unigene58515_Rt				Rk|c1862_g1	981	AT1G67430.1	175	| Symbols: | Ribosomal protein L22p/L17e family protein | chr1:25262209-25263627 FORWARD LENGTH=175	3e-78	288	0	25	525	1	167	0.904	0.838	94.8571
OG05547	Rk|c7050_g1 Rs|Unigene38995_A_Rs	Rk|c7050_g1 Rt|Unigene11020_Rt	Rs|Unigene38995_A_Rs Rt|Unigene11020_Rt				Rk|c7050_g1	1319	AT4G01710.1	132	| Symbols: CRK, ARPC5 | ARP2/3 complex 16 kDa subunit (p16-Arc) | chr4:735776-736450 FORWARD LENGTH=132	3e-56	216	2	285	662	7	132	0.921	0.833	94.697
OG05548	Rk|c13346_g1 Rs|Unigene43342_A_Rs	Rk|c13346_g1 Rt|Unigene58132_Rt	Rs|Unigene43342_A_Rs Rt|Unigene58132_Rt				Rk|c13346_g1	1883	AT3G25210.1	379	| Symbols: | Tetratricopeptide repeat (TPR)-like superfamily protein | chr3:9180348-9181487 FORWARD LENGTH=379	1e-125	446	0	499	1458	57	376	0.813	0.659	84.1689
OG05560	Rk|c4448_g1 Rs|Unigene24947_A_Rs	Rk|c4448_g1 Rt|Unigene18195_Rt	Rs|Unigene24947_A_Rs Rt|Unigene18195_Rt	Unigene24947_A	-1.44832		Rk|c4448_g1	1169	AT2G45200.1	239	| Symbols: GOS12, ATGOS12 | golgi snare 12 | chr2:18637689-18639640 REVERSE LENGTH=239	1e-107	384	0	174	893	1	239	0.896	0.833	99.5816
OG05586	Rk|c25580_g1 Rs|CL6541.Contig2_A_Rs	Rk|c25580_g1 Rt|Unigene39356_Rt	Rs|CL6541.Contig2_A_Rs Rt|Unigene39356_Rt				Rk|c25580_g1	1876	AT4G35335.1	352	| Symbols: | Nucleotide-sugar transporter family protein | chr4:16807286-16810015 FORWARD LENGTH=352	1e-153	540	0	250	1245	8	351	0.863	0.811	97.4432
OG05588	Rk|c18156_g1 Rs|CL4865.Contig1_A_Rs	Rk|c18156_g1 Rt|Unigene67244_Rt	Rs|CL4865.Contig1_A_Rs Rt|Unigene67244_Rt				Rk|c18156_g1	802	AT3G57870.1	160	| Symbols: AHUS5, EMB1637, SCE1, SCE1A, ATSCE1 | sumo conjugation enzyme 1 | chr3:21428831-21430110 REVERSE LENGTH=160	1e-78	290	0	266	745	1	160	0.9	0.794	99.375
OG05592	Rk|c18345_g1 Rs|Unigene46427_A_Rs	Rk|c18345_g1 Rt|Unigene9792_Rt	Rs|Unigene46427_A_Rs Rt|Unigene9792_Rt				Rk|c18345_g1	2004	AT1G03475.1	386	| Symbols: LIN2, HEMF1, ATCPO-I | Coproporphyrinogen III oxidase | chr1:869302-871175 REVERSE LENGTH=386	1e-173	605	2	468	1655	5	386	0.806	0.753	98.7047
OG05604	Rk|c837_g1 Rs|Unigene46957_A_Rs	Rk|c837_g1 Rt|Unigene44047_Rt	Rs|Unigene46957_A_Rs Rt|Unigene44047_Rt				Rk|c837_g1	863	AT4G08230.1	113	| Symbols: | glycine-rich protein | chr4:5188047-5189574 REVERSE LENGTH=113	3e-26	115	2	433	756	1	113	0.619	0.531	99.115
OG05610	Rk|c40210_g1 Rs|Unigene43669_A_Rs	Rk|c40210_g1 Rt|Unigene66398_Rt	Rs|Unigene43669_A_Rs Rt|Unigene66398_Rt				Rk|c40210_g1	980	AT1G36980.1	135	| Symbols: | unknown protein; CONTAINS InterPro DOMAIN/s: Uncharacterised protein family UPF0220 (InterPro:IPR007919); Has 424 Blast hits to 424 proteins in 159 species: Archae - 0; Bacteria - 0; Metazoa - 228; Fungi - 120; Plants - 62; Viruses - 0; Other Eukaryotes - 14 (source: NCBI BLink). | chr1:14025084-14026727 FORWARD LENGTH=135	1e-68	256	2	433	837	1	135	0.941	0.859	99.2593
OG05611	Rk|c28345_g1 Rs|Unigene43097_A_Rs	Rk|c28345_g1 Rt|Unigene70602_Rt	Rs|Unigene43097_A_Rs Rt|Unigene70602_Rt	Unigene43097_A	-2.57546		Rk|c28345_g1	1245	AT4G27700.1	224	| Symbols: | Rhodanese/Cell cycle control phosphatase superfamily protein | chr4:13826541-13827673 REVERSE LENGTH=224	2e-70	263	2	212	760	39	221	0.814	0.721	81.25
OG05631	Rk|c24718_g5 Rs|Unigene19135_A_Rs	Rk|c24718_g5 Rt|Unigene38593_Rt	Rs|Unigene19135_A_Rs Rt|Unigene38593_Rt				Rk|c24718_g5	1868	AT5G52820.1	473	| Symbols: | WD-40 repeat family protein / notchless protein, putative | chr5:21401423-21404203 FORWARD LENGTH=473	0	802	1	266	1681	3	473	0.896	0.782	99.3658
OG05632	Rk|c28924_g1 Rs|Unigene25058_A_Rs	Rk|c28924_g1 Rt|Unigene68021_Rt	Rs|Unigene25058_A_Rs Rt|Unigene68021_Rt				Rk|c28924_g1	2094	AT5G36950.1	586	| Symbols: DegP10 | DegP protease 10 | chr5:14594992-14598216 FORWARD LENGTH=586	0	763	0	424	1857	99	577	0.885	0.791	81.57
OG05656	Rk|c11713_g1 Rs|Unigene46470_A_Rs	Rk|c11713_g1 Rt|Unigene65271_Rt	Rs|Unigene46470_A_Rs Rt|Unigene65271_Rt				Rk|c11713_g1	829	AT5G22210.2	80	| Symbols: | unknown protein; Has 35333 Blast hits to 34131 proteins in 2444 species: Archae - 798; Bacteria - 22429; Metazoa - 974; Fungi - 991; Plants - 531; Viruses - 0; Other Eukaryotes - 9610 (source: NCBI BLink). | chr5:7359549-7359791 FORWARD LENGTH=80	2e-17	86.7	2	252	509	1	80	0.667	0.517	98.75
OG05671	Rk|c39662_g1 Rs|Unigene46988_A_Rs	Rk|c39662_g1 Rt|Unigene68612_Rt	Rs|Unigene46988_A_Rs Rt|Unigene68612_Rt				Rk|c39662_g1	1724	AT4G01320.1	424	| Symbols: ATSTE24, STE24 | Peptidase family M48 family protein | chr4:545905-549002 FORWARD LENGTH=424	0	689	1	194	1429	1	412	0.886	0.82	96.934
OG05701	Rk|c22884_g1 Rs|CL1099.Contig1_A_Rs	Rk|c22884_g1 Rt|Unigene67707_Rt	Rs|CL1099.Contig1_A_Rs Rt|Unigene67707_Rt				Rk|c22884_g1	1498	AT4G24050.1	332	| Symbols: | NAD(P)-binding Rossmann-fold superfamily protein | chr4:12497287-12499661 FORWARD LENGTH=332	1e-123	440	2	165	1148	1	325	0.82	0.683	97.5904
OG05715	Rk|c644_g1 Rs|CL11829.Contig1_A_Rs	Rk|c644_g1 Rt|Unigene64601_Rt	Rs|CL11829.Contig1_A_Rs Rt|Unigene64601_Rt				Rk|c644_g1	1590	AT5G53800.1	351	| Symbols: | unknown protein; Has 30201 Blast hits to 17322 proteins in 780 species: Archae - 12; Bacteria - 1396; Metazoa - 17338; Fungi - 3422; Plants - 5037; Viruses - 0; Other Eukaryotes - 2996 (source: NCBI BLink). | chr5:21848180-21849935 FORWARD LENGTH=351	5e-58	222	1	617	1126	182	351	0.753	0.629	48.1481
OG05730	Rk|c39167_g1 Rs|Unigene18782_A_Rs	Rk|c39167_g1 Rt|Unigene64345_Rt	Rs|Unigene18782_A_Rs Rt|Unigene64345_Rt				Rk|c39167_g1	1021	AT1G22450.1	191	| Symbols: COX6B, ATCOX6B2 | cytochrome C oxidase 6B | chr1:7925447-7926918 FORWARD LENGTH=191	2e-37	153	1	331	552	117	190	0.959	0.865	38.2199
OG05752	Rk|c33598_g1 Rs|Unigene45980_A_Rs	Rk|c33598_g1 Rt|Unigene68976_Rt	Rs|Unigene45980_A_Rs Rt|Unigene68976_Rt				Rk|c33598_g1	2207	AT2G26460.1	585	| Symbols: SMU2 | RED family protein | chr2:11255049-11258913 REVERSE LENGTH=585	1e-176	614	1	80	1765	1	584	0.668	0.555	99.6581
OG05760	Rk|c25051_g1 Rs|CL5643.Contig1_A_Rs	Rk|c25051_g1 Rt|Unigene66025_Rt	Rs|CL5643.Contig1_A_Rs Rt|Unigene66025_Rt				Rk|c25051_g1	2384	AT4G04930.1	332	| Symbols: DES-1-LIKE | fatty acid desaturase family protein | chr4:2509236-2510918 FORWARD LENGTH=332	1e-150	528	1	269	1213	19	332	0.857	0.781	94.2771
OG05761	Rk|c21996_g1 Rs|CL5417.Contig2_A_Rs	Rk|c21996_g1 Rt|Unigene56476_Rt	Rs|CL5417.Contig2_A_Rs Rt|Unigene56476_Rt				Rk|c21996_g1	793	AT5G09920.1	138	| Symbols: RPB15.9, ATRPB15.9, RPB15.9.9, NRPB4 | RNA polymerase II, Rpb4, core protein | chr5:3096276-3097370 FORWARD LENGTH=138	1e-59	226	1	176	574	2	138	0.912	0.818	98.5507
OG05764	Rk|c20159_g1 Rs|Unigene24192_A_Rs	Rk|c20159_g1 Rt|Unigene58719_Rt	Rs|Unigene24192_A_Rs Rt|Unigene58719_Rt				Rk|c20159_g1	1554	AT4G31750.1	311	| Symbols: WIN2 | HOPW1-1-interacting 2 | chr4:15364657-15367207 REVERSE LENGTH=311	1e-142	502	2	285	1121	1	279	0.953	0.892	89.3891
OG05767	Rk|c21062_g1 Rs|CL11700.Contig2_A_Rs	Rk|c21062_g1 Rt|Unigene63655_Rt	Rs|CL11700.Contig2_A_Rs Rt|Unigene63655_Rt				Rk|c21062_g1	2105	AT5G13930.1	395	| Symbols: CHS, TT4, ATCHS | Chalcone and stilbene synthase family protein | chr5:4488762-4490035 FORWARD LENGTH=395	1e-177	617	1	536	1702	6	395	0.882	0.779	98.481
OG05769	Rk|c16666_g1 Rs|Unigene9505_A_Rs	Rk|c16666_g1 Rt|Unigene65780_Rt	Rs|Unigene9505_A_Rs Rt|Unigene65780_Rt				Rk|c16666_g1	1645	AT5G24520.2	341	| Symbols: TTG1, TTG | Transducin/WD40 repeat-like superfamily protein | chr5:8371708-8372733 REVERSE LENGTH=341	1e-150	527	2	453	1514	1	341	0.832	0.723	99.7067
OG05777	Rk|c38996_g1 Rs|Unigene19567_A_Rs	Rk|c38996_g1 Rt|Unigene46020_Rt	Rs|Unigene19567_A_Rs Rt|Unigene46020_Rt				Rk|c38996_g1	1031	AT1G34000.1	172	| Symbols: OHP2 | one-helix protein 2 | chr1:12358151-12358902 REVERSE LENGTH=172	5e-39	158	2	256	669	40	172	0.683	0.633	76.7442
OG05785	Rk|c14334_g1 Rs|Unigene43008_A_Rs	Rk|c14334_g1 Rt|Unigene13721_Rt	Rs|Unigene43008_A_Rs Rt|Unigene13721_Rt				Rk|c14334_g1	1138	AT5G10260.1	207	| Symbols: AtRABH1e, RABH1e | RAB GTPase homolog H1E | chr5:3219991-3221301 FORWARD LENGTH=207	1e-105	379	0	347	967	1	207	0.966	0.932	99.5169
OG05792	Rk|c39056_g1 Rs|Unigene10348_A_Rs	Rk|c39056_g1 Rt|Unigene68854_Rt	Rs|Unigene10348_A_Rs Rt|Unigene68854_Rt				Rk|c39056_g1	2459	AT1G76550.1	617	| Symbols: | Phosphofructokinase family protein | chr1:28722900-28726929 REVERSE LENGTH=617	0	1043	1	185	2014	1	610	0.915	0.826	98.7034
OG05797	Rk|c14235_g1 Rs|Unigene43185_A_Rs	Rk|c14235_g1 Rt|Unigene63111_Rt	Rs|Unigene43185_A_Rs Rt|Unigene63111_Rt				Rk|c14235_g1	1940	AT1G04170.1	465	| Symbols: EIF2 GAMMA | eukaryotic translation initiation factor 2 gamma subunit | chr1:1097423-1099702 FORWARD LENGTH=465	0	844	1	323	1702	5	464	0.961	0.9	98.7097
OG05816	Rk|c12846_g1 Rs|Unigene39435_A_Rs	Rk|c12846_g1 Rt|Unigene69213_Rt	Rs|Unigene39435_A_Rs Rt|Unigene69213_Rt				Rk|c12846_g1	2162	AT1G63270.1	229	| Symbols: ATNAP10, NAP10 | non-intrinsic ABC protein 10 | chr1:23469664-23470353 REVERSE LENGTH=229	1e-102	369	1	938	1615	2	227	0.876	0.779	98.2533
OG05818	Rk|c10291_g1 Rs|Unigene10183_A_Rs	Rk|c10291_g1 Rt|Unigene68782_Rt	Rs|Unigene10183_A_Rs Rt|Unigene68782_Rt				Rk|c10291_g1	1051	AT2G35795.1	112	| Symbols: | Chaperone DnaJ-domain superfamily protein | chr2:15042321-15043334 FORWARD LENGTH=112	3e-38	155	2	153	479	2	112	0.784	0.712	98.2143
OG05822	Rk|c15143_g1 Rs|Unigene43666_A_Rs	Rk|c15143_g1 Rt|Unigene66690_Rt	Rs|Unigene43666_A_Rs Rt|Unigene66690_Rt				Rk|c15143_g1	1489	AT5G17460.1	309	| Symbols: | unknown protein; FUNCTIONS IN: molecular_function unknown; INVOLVED IN: response to salt stress; LOCATED IN: mitochondrion; Has 30201 Blast hits to 17322 proteins in 780 species: Archae - 12; Bacteria - 1396; Metazoa - 17338; Fungi - 3422; Plants - 5037; Viruses - 0; Other Eukaryotes - 2996 (source: NCBI BLink). | chr5:5757582-5758867 REVERSE LENGTH=309	1e-114	409	2	312	1109	42	309	0.836	0.736	86.4078
OG05828	Rk|c45535_g1 Rs|Unigene43324_A_Rs	Rk|c45535_g1 Rt|Unigene57879_Rt	Rs|Unigene43324_A_Rs Rt|Unigene57879_Rt				Rk|c45535_g1	1187	AT3G54840.1	202	| Symbols: ARA6, ATRABF1, ARA-6, ATRAB5C | Ras-related small GTP-binding family protein | chr3:20318597-20320782 FORWARD LENGTH=202	1e-90	330	1	128	733	1	202	0.891	0.837	99.505
OG05836	Rk|c17835_g1 Rs|Unigene16998_A_Rs	Rk|c17835_g1 Rt|Unigene50383_Rt	Rs|Unigene16998_A_Rs Rt|Unigene50383_Rt				Rk|c17835_g1	487	AT1G13890.1	263	| Symbols: SNAP30, ATSNAP30 | soluble N-ethylmaleimide-sensitive factor adaptor protein 30 | chr1:4751581-4752844 FORWARD LENGTH=263	3e-31	130	0	134	457	152	262	0.766	0.613	41.8251
OG05848	Rs|CL12264.Contig1_A_Rs Rk|c24890_g3	Rt|Unigene50317_Rt Rk|c24890_g3	Rs|CL12264.Contig1_A_Rs Rt|Unigene50317_Rt				Rk|c24890_g3	1154	AT3G63030.1	186	| Symbols: MBD4 | methyl-CPG-binding domain 4 | chr3:23295394-23296425 FORWARD LENGTH=186	5e-43	172	0	480	893	25	159	0.732	0.551	72.043
OG05851	Rk|c10015_g1 Rs|Unigene10203_A_Rs	Rk|c10015_g1 Rt|Unigene65922_Rt	Rs|Unigene10203_A_Rs Rt|Unigene65922_Rt				Rk|c10015_g1	1423	AT1G04690.1	328	| Symbols: KAB1, KV-BETA1 | potassium channel beta subunit 1 | chr1:1313662-1315420 FORWARD LENGTH=328	1e-174	607	2	108	1091	1	328	0.963	0.866	99.6951
OG05852	Rk|c26709_g2 Rs|CL12386.Contig1_A_Rs	Rk|c26709_g2 Rt|Unigene62816_Rt	Rs|CL12386.Contig1_A_Rs Rt|Unigene62816_Rt				Rk|c26709_g2	1276	AT5G13870.1	293	| Symbols: EXGT-A4, XTH5 | xyloglucan endotransglucosylase/hydrolase 5 | chr5:4475089-4476217 REVERSE LENGTH=293	1e-144	507	2	183	1055	5	293	0.9	0.78	98.2935
OG05853	Rk|c24677_g1 Rs|Unigene46681_A_Rs	Rk|c24677_g1 Rt|Unigene71022_Rt	Rs|Unigene46681_A_Rs Rt|Unigene71022_Rt				Rk|c24677_g1	3752	AT5G15400.1	1038	| Symbols: | U-box domain-containing protein | chr5:4997764-5002907 REVERSE LENGTH=1038	0	1474	2	207	3257	1	1009	0.838	0.734	97.1098
OG05860	Rk|c26276_g1 Rs|CL2916.Contig1_A_Rs	Rk|c26276_g1 Rt|Unigene65288_Rt	Rs|CL2916.Contig1_A_Rs Rt|Unigene65288_Rt				Rk|c26276_g1	1106	AT4G36180.1	1136	| Symbols: | Leucine-rich receptor-like protein kinase family protein | chr4:17120209-17123698 REVERSE LENGTH=1136	1e-113	404	1	323	1099	877	1136	0.847	0.766	22.7993
OG05871	Rk|c15079_g1 Rs|Unigene10011_A_Rs	Rk|c15079_g1 Rt|Unigene66804_Rt	Rs|Unigene10011_A_Rs Rt|Unigene66804_Rt				Rk|c15079_g1	1462	AT5G51030.1	314	| Symbols: | NAD(P)-binding Rossmann-fold superfamily protein | chr5:20747862-20749352 REVERSE LENGTH=314	1e-124	441	0	367	1263	16	314	0.843	0.692	94.9045
OG05908	Rk|c16224_g1 Rs|Unigene9519_A_Rs	Rk|c16224_g1 Rt|Unigene47532_Rt	Rs|Unigene9519_A_Rs Rt|Unigene47532_Rt				Rk|c16224_g1	1345	AT2G20930.1	140	| Symbols: | SNARE-like superfamily protein | chr2:9000790-9001656 REVERSE LENGTH=140	6e-43	172	1	803	1087	44	138	0.916	0.874	67.1429
OG05909	Rk|c50835_g1 Rs|CL5966.Contig1_A_Rs	Rk|c50835_g1 Rt|Unigene57252_Rt	Rs|CL5966.Contig1_A_Rs Rt|Unigene57252_Rt	CL5966.Contig1_A	-2.90021		Rk|c50835_g1	1197	AT1G12410.1	279	| Symbols: CLPR2, NCLPP2, CLP2 | CLP protease proteolytic subunit 2 | chr1:4223099-4224954 FORWARD LENGTH=279	1e-115	411	2	249	1046	17	279	0.872	0.759	93.9068
OG05911	Rk|c6771_g1 Rs|Unigene43205_A_Rs	Rk|c6771_g1 Rt|Unigene64449_Rt	Rs|Unigene43205_A_Rs Rt|Unigene64449_Rt				Rk|c6771_g1	1159	AT5G05080.2	251	| Symbols: UBC22, ATUBC22 | ubiquitin-conjugating enzyme 22 | chr5:1498727-1499972 REVERSE LENGTH=251	8e-94	340	2	3	794	1	248	0.742	0.678	98.4064
OG05912	Rk|c27192_g1 Rs|CL10167.Contig1_A_Rs	Rk|c27192_g1 Rt|Unigene67280_Rt	Rs|CL10167.Contig1_A_Rs Rt|Unigene67280_Rt				Rk|c27192_g1	1713	AT5G16040.1	396	| Symbols: | Regulator of chromosome condensation (RCC1) family protein | chr5:5240860-5243308 REVERSE LENGTH=396	0	651	2	404	1567	1	389	0.883	0.801	97.9798
OG05924	Rk|c38699_g1 Rs|Unigene1520_A_Rs	Rk|c38699_g1 Rt|Unigene18613_Rt	Rs|Unigene1520_A_Rs Rt|Unigene18613_Rt				Rk|c38699_g1	2006	AT5G16150.3	546	| Symbols: GLT1, PGLCT | plastidic GLC translocator | chr5:5272904-5275678 FORWARD LENGTH=546	0	665	1	323	1777	54	542	0.798	0.721	89.3773
OG05926	Rk|c55868_g1 Rs|Unigene38431_A_Rs	Rk|c55868_g1 Rt|Unigene70020_Rt	Rs|Unigene38431_A_Rs Rt|Unigene70020_Rt	Unigene38431_A	-2.03141		Rk|c55868_g1	967	AT3G04920.1	133	| Symbols: | Ribosomal protein S24e family protein | chr3:1360989-1362065 FORWARD LENGTH=133	1e-58	223	1	412	771	1	120	0.975	0.917	89.4737
OG05940	Rk|c14673_g1 Rs|Unigene43809_A_Rs	Rk|c14673_g1 Rt|Unigene62735_Rt	Rs|Unigene43809_A_Rs Rt|Unigene62735_Rt				Rk|c14673_g1	1088	AT5G24090.1	302	| Symbols: ATCHIA, CHIA | chitinase A | chr5:8143805-8145153 REVERSE LENGTH=302	1e-109	390	0	120	965	21	302	0.77	0.631	93.0464
OG05944	Rk|c23174_g1 Rs|CL720.Contig2_A_Rs	Rk|c23174_g1 Rt|Unigene49685_Rt	Rs|CL720.Contig2_A_Rs Rt|Unigene49685_Rt				Rk|c23174_g1	1210	AT5G42200.1	163	| Symbols: | RING/U-box superfamily protein | chr5:16860523-16861014 FORWARD LENGTH=163	4e-32	135	2	225	626	28	163	0.633	0.475	82.8221
OG05945	Rs|Unigene24397_A_Rs Rk|c43604_g1	Rt|Unigene17859_Rt Rk|c43604_g1	Rs|Unigene24397_A_Rs Rt|Unigene17859_Rt				Rk|c43604_g1	583	AT5G64070.1	1121	| Symbols: PI-4KBETA1, PI4KBETA1 | phosphatidylinositol 4-OH kinase beta1 | chr5:25637492-25643902 REVERSE LENGTH=1121	4e-11	64.7	1	1	150	3	52	0.66	0.62	4.3711
OG05960	Rk|c13867_g1 Rs|Unigene46696_A_Rs	Rk|c13867_g1 Rt|Unigene66160_Rt	Rs|Unigene46696_A_Rs Rt|Unigene66160_Rt				Rk|c13867_g1	912	AT3G49910.1	146	| Symbols: | Translation protein SH3-like family protein | chr3:18504311-18504751 FORWARD LENGTH=146	6e-54	207	0	70	507	1	146	0.788	0.705	99.3151
OG05985	Rk|c27676_g1 Rs|Unigene42987_A_Rs	Rk|c27676_g1 Rt|Unigene61962_Rt	Rs|Unigene42987_A_Rs Rt|Unigene61962_Rt				Rk|c27676_g1	1232	AT2G21250.1	309	| Symbols: | NAD(P)-linked oxidoreductase superfamily protein | chr2:9103408-9105116 REVERSE LENGTH=309	1e-147	520	1	119	1039	3	309	0.896	0.818	99.0291
OG05990	Rk|c10369_g1 Rs|CL9722.Contig1_A_Rs	Rk|c10369_g1 Rt|Unigene69486_Rt	Rs|CL9722.Contig1_A_Rs Rt|Unigene69486_Rt			Homeobox	Rk|c10369_g1	780	AT1G47278.1	80	| Symbols: | unknown protein; FUNCTIONS IN: molecular_function unknown; INVOLVED IN: biological_process unknown; LOCATED IN: cellular_component unknown; Has 37 Blast hits to 37 proteins in 14 species: Archae - 0; Bacteria - 0; Metazoa - 0; Fungi - 0; Plants - 36; Viruses - 0; Other Eukaryotes - 1 (source: NCBI BLink). | chr1:17331383-17331726 FORWARD LENGTH=80	6e-25	111	1	329	568	1	80	0.738	0.625	98.75
OG06003	Rk|c56853_g1 Rs|Unigene9595_A_Rs	Rk|c56853_g1 Rt|Unigene59186_Rt	Rs|Unigene9595_A_Rs Rt|Unigene59186_Rt				Rk|c56853_g1	1273	AT5G56280.1	317	| Symbols: CSN6A | COP9 signalosome subunit 6A | chr5:22783617-22785530 REVERSE LENGTH=317	1e-136	483	0	236	1168	1	317	0.852	0.763	99.6845
OG06019	Rk|c23656_g2 Rs|CL3864.Contig1_A_Rs	Rk|c23656_g2 Rt|Unigene64846_Rt	Rs|CL3864.Contig1_A_Rs Rt|Unigene64846_Rt				Rk|c23656_g2	3008	AT3G24255.1	746	| Symbols: | RNA-directed DNA polymerase (reverse transcriptase)-related family protein | chr3:8789471-8793208 FORWARD LENGTH=746	1e-14	79.3	2	879	1217	20	132	0.54	0.372	15.0134
OG06036	Rk|c24579_g3 Rs|CL4876.Contig2_A_Rs	Rk|c24579_g3 Rt|Unigene47120_Rt	Rs|CL4876.Contig2_A_Rs Rt|Unigene47120_Rt				Rk|c24579_g3	1178	AT5G41340.1	187	| Symbols: UBC4, ATUBC4 | ubiquitin conjugating enzyme 4 | chr5:16538296-16539956 REVERSE LENGTH=187	3e-72	269	2	457	900	1	148	0.946	0.818	78.6096
OG06041	Rk|c33432_g1 Rs|Unigene44105_A_Rs	Rk|c33432_g1 Rt|Unigene19475_Rt	Rs|Unigene44105_A_Rs Rt|Unigene19475_Rt				Rk|c33432_g1	1608	AT5G53750.1	408	| Symbols: | CBS domain-containing protein | chr5:21817416-21818723 FORWARD LENGTH=408	3e-59	226	1	774	1493	57	305	0.69	0.476	60.7843
OG06043	Rk|c17455_g1 Rs|CL887.Contig1_A_Rs	Rk|c17455_g1 Rt|Unigene61740_Rt	Rs|CL887.Contig1_A_Rs Rt|Unigene61740_Rt				Rk|c17455_g1	1296	AT1G51730.1	252	| Symbols: | Ubiquitin-conjugating enzyme family protein | chr1:19186812-19188638 REVERSE LENGTH=252	4e-65	245	0	118	864	1	246	0.636	0.532	97.2222
OG06048	Rk|c3355_g1 Rs|CL10434.Contig1_A_Rs	Rk|c3355_g1 Rt|Unigene62304_Rt	Rs|CL10434.Contig1_A_Rs Rt|Unigene62304_Rt				Rk|c3355_g1	1119	AT5G13440.1	274	| Symbols: | Ubiquinol-cytochrome C reductase iron-sulfur subunit | chr5:4308431-4310022 REVERSE LENGTH=274	1e-106	382	2	122	823	41	274	0.885	0.774	85.0365
OG06074	Rk|c33395_g1 Rs|Unigene1832_A_Rs	Rk|c33395_g1 Rt|Unigene64297_Rt	Rs|Unigene1832_A_Rs Rt|Unigene64297_Rt				Rk|c33395_g1	1201	AT2G27510.1	155	| Symbols: ATFD3, FD3 | ferredoxin 3 | chr2:11758281-11758748 REVERSE LENGTH=155	5e-44	175	0	305	751	1	155	0.742	0.594	99.3548
OG06111	Rk|c52110_g1 Rs|Unigene46372_A_Rs	Rk|c52110_g1 Rt|Unigene37168_Rt	Rs|Unigene46372_A_Rs Rt|Unigene37168_Rt				Rk|c52110_g1	1230	AT5G17770.1	281	| Symbols: ATCBR, CBR1, CBR | NADH:cytochrome B5 reductase 1 | chr5:5864543-5866495 REVERSE LENGTH=281	1e-122	434	2	266	1078	11	281	0.871	0.76	96.0854
OG06123	Rk|c14453_g1 Rs|Unigene19322_A_Rs	Rk|c14453_g1 Rt|Unigene50825_Rt	Rs|Unigene19322_A_Rs Rt|Unigene50825_Rt				Rk|c14453_g1	1302	AT4G02080.1	193	| Symbols: ASAR1, ATSARA1C, ATSAR2, SAR2 | secretion-associated RAS super family 2 | chr4:921554-922547 FORWARD LENGTH=193	5e-82	301	0	292	867	1	192	0.813	0.792	98.9637
OG06126	Rk|c24940_g1 Rs|CL11655.Contig2_A_Rs	Rk|c24940_g1 Rt|Unigene18093_Rt	Rs|CL11655.Contig2_A_Rs Rt|Unigene18093_Rt				Rk|c24940_g1	2562	AT5G23880.1	739	| Symbols: EMB1265, CPSF100, ESP5, ATCPSF100 | cleavage and polyadenylation specificity factor 100 | chr5:8052550-8058147 FORWARD LENGTH=739	0	1133	0	52	2265	1	739	0.869	0.754	99.8647
OG06132	Rk|c38713_g1 Rs|Unigene19325_A_Rs	Rk|c38713_g1 Rt|Unigene43517_Rt	Rs|Unigene19325_A_Rs Rt|Unigene43517_Rt				Rk|c38713_g1	1322	AT3G10920.1	231	| Symbols: MSD1, MEE33, ATMSD1 | manganese superoxide dismutase 1 | chr3:3418015-3419581 FORWARD LENGTH=231	1e-100	363	2	168	791	22	229	0.923	0.803	89.6104
OG06138	Rk|c4870_g1 Rs|Unigene46096_A_Rs	Rk|c4870_g1 Rt|Unigene67420_Rt	Rs|Unigene46096_A_Rs Rt|Unigene67420_Rt				Rk|c4870_g1	1723	AT4G12110.1	298	| Symbols: SMO1-1, ATSMO1, ATSMO1-1 | sterol-4alpha-methyl oxidase 1-1 | chr4:7254197-7256004 FORWARD LENGTH=298	1e-132	468	1	433	1302	4	295	0.842	0.719	97.651
OG06139	Rk|c55991_g1 Rs|Unigene52067_A_Rs	Rk|c55991_g1 Rt|Unigene63366_Rt	Rs|Unigene52067_A_Rs Rt|Unigene63366_Rt				Rk|c55991_g1	684	AT2G47380.1	64	| Symbols: | Cytochrome c oxidase subunit Vc family protein | chr2:19441694-19441888 FORWARD LENGTH=64	5e-24	107	2	165	353	1	63	0.873	0.794	96.875
OG06141	Rk|c24327_g1 Rs|Unigene19706_A_Rs	Rk|c24327_g1 Rt|Unigene59576_Rt	Rs|Unigene19706_A_Rs Rt|Unigene59576_Rt	Unigene19706_A	2.30142		Rk|c24327_g1	883	AT4G14320.1	105	| Symbols: | Zinc-binding ribosomal protein family protein | chr4:8242684-8243805 REVERSE LENGTH=105	4e-46	181	2	363	677	1	105	0.857	0.838	99.0476
OG06142	Rk|c19125_g1 Rs|CL1682.Contig1_A_Rs	Rk|c19125_g1 Rt|Unigene61887_Rt	Rs|CL1682.Contig1_A_Rs Rt|Unigene61887_Rt				Rk|c19125_g1	1012	AT1G52600.1	180	| Symbols: | Peptidase S24/S26A/S26B/S26C family protein | chr1:19590612-19592486 FORWARD LENGTH=180	7e-96	347	0	220	759	1	180	0.983	0.95	99.4444
OG06168	Rk|c20488_g1 Rs|Unigene14543_A_Rs	Rk|c20488_g1 Rt|Unigene53376_Rt	Rs|Unigene14543_A_Rs Rt|Unigene53376_Rt				Rk|c20488_g1	1263	AT3G13200.1	230	| Symbols: EMB2769 | Cwf15 / Cwc15 cell cycle control family protein | chr3:4242239-4243976 FORWARD LENGTH=230	6e-26	115	2	327	647	1	108	0.62	0.574	46.5217
OG06196	Rk|c174_g1 Rs|Unigene4971_A_Rs	Rk|c174_g1 Rt|Unigene65265_Rt	Rs|Unigene4971_A_Rs Rt|Unigene65265_Rt				Rk|c174_g1	2126	AT1G68370.1	410	| Symbols: ARG1 | Chaperone DnaJ-domain superfamily protein | chr1:25632046-25634527 REVERSE LENGTH=410	0	635	0	496	1695	5	408	0.886	0.797	98.2927
OG06197	Rk|c21412_g1 Rs|CL6157.Contig1_A_Rs	Rk|c21412_g1 Rt|Unigene59880_Rt	Rs|CL6157.Contig1_A_Rs Rt|Unigene59880_Rt				Rk|c21412_g1	1713	AT1G48270.1	326	| Symbols: GCR1 | G-protein-coupled receptor 1 | chr1:17828314-17830214 REVERSE LENGTH=326	1e-150	528	0	166	1113	4	326	0.854	0.78	98.773
OG06200	Rk|c44774_g1 Rs|Unigene46188_A_Rs	Rk|c44774_g1 Rt|Unigene61231_Rt	Rs|Unigene46188_A_Rs Rt|Unigene61231_Rt				Rk|c44774_g1	1286	AT1G56450.1	246	| Symbols: PBG1 | 20S proteasome beta subunit G1 | chr1:21141970-21144186 FORWARD LENGTH=246	1e-115	411	0	408	1088	20	246	0.952	0.828	91.8699
OG06209	Rk|c17955_g1 Rs|Unigene43930_A_Rs	Rk|c17955_g1 Rt|Unigene69514_Rt	Rs|Unigene43930_A_Rs Rt|Unigene69514_Rt				Rk|c17955_g1	1108	AT5G58030.1	195	| Symbols: | Transport protein particle (TRAPP) component | chr5:23487021-23488483 REVERSE LENGTH=195	2e-94	343	0	115	663	1	183	0.989	0.934	93.3333
OG06212	Rk|c28046_g1 Rs|Unigene38699_A_Rs	Rk|c28046_g1 Rt|Unigene14720_Rt	Rs|Unigene38699_A_Rs Rt|Unigene14720_Rt				Rk|c28046_g1	1978	AT1G54100.2	508	| Symbols: ALDH7B4 | aldehyde dehydrogenase 7B4 | chr1:20195435-20198853 REVERSE LENGTH=508	0	823	0	212	1735	1	508	0.88	0.801	99.8031
OG06224	Rk|c11717_g1 Rs|Unigene9568_A_Rs	Rk|c11717_g1 Rt|Unigene69505_Rt	Rs|Unigene9568_A_Rs Rt|Unigene69505_Rt				Rk|c11717_g1	1360	AT3G08620.1	283	| Symbols: | RNA-binding KH domain-containing protein | chr3:2617925-2620314 FORWARD LENGTH=283	1e-121	431	0	362	1222	1	283	0.861	0.736	99.6466
OG06231	Rk|c56246_g1 Rs|Unigene43497_A_Rs	Rk|c56246_g1 Rt|Unigene64012_Rt	Rs|Unigene43497_A_Rs Rt|Unigene64012_Rt				Rk|c56246_g1	2077	AT3G18190.1	536	| Symbols: | TCP-1/cpn60 chaperonin family protein | chr3:6232226-6233836 FORWARD LENGTH=536	0	906	1	358	1959	4	536	0.946	0.876	99.2537
OG06238	Rk|c22863_g1 Rs|Unigene43221_A_Rs	Rk|c22863_g1 Rt|Unigene70098_Rt	Rs|Unigene43221_A_Rs Rt|Unigene70098_Rt				Rk|c22863_g1	1647	AT1G75500.2	389	| Symbols: WAT1 | Walls Are Thin 1 | chr1:28338282-28340091 REVERSE LENGTH=389	1e-165	578	1	327	1460	1	389	0.833	0.769	99.7429
OG06247	Rk|c16848_g1 Rs|Unigene46823_A_Rs	Rk|c16848_g1 Rt|Unigene14789_Rt	Rs|Unigene46823_A_Rs Rt|Unigene14789_Rt				Rk|c16848_g1	1940	AT1G23860.4	183	| Symbols: RSZP21, RSZ21, At-RSZ21 | RS-containing zinc finger protein 21 | chr1:8428091-8429164 REVERSE LENGTH=183	6e-39	159	0	1383	1703	1	104	0.766	0.729	56.2842
OG06256	Rk|c28203_g1 Rs|CL5009.Contig2_A_Rs	Rk|c28203_g1 Rt|Unigene38042_Rt	Rs|CL5009.Contig2_A_Rs Rt|Unigene38042_Rt				Rk|c28203_g1	1766	AT2G33330.1	304	| Symbols: PDLP3 | plasmodesmata-located protein 3 | chr2:14123181-14125028 REVERSE LENGTH=304	4e-87	319	0	505	1302	29	299	0.716	0.55	88.8158
OG06263	Rk|c40991_g1 Rs|CL9274.Contig1_A_Rs	Rk|c40991_g1 Rt|Unigene68372_Rt	Rt|Unigene68372_Rt Rs|CL9274.Contig1_A_Rs				Rk|c40991_g1	1083	AT4G26570.1	226	| Symbols: ATCBL3, CBL3 | calcineurin B-like 3 | chr4:13408608-13409998 REVERSE LENGTH=226	1e-111	398	2	266	943	1	226	0.925	0.881	99.5575
OG06272	Rk|c50226_g1 Rs|Unigene19223_A_Rs	Rk|c50226_g1 Rt|Unigene69259_Rt	Rs|Unigene19223_A_Rs Rt|Unigene69259_Rt				Rk|c50226_g1	494	AT5G45775.2	182	| Symbols: | Ribosomal L5P family protein | chr5:18565281-18566496 REVERSE LENGTH=182	9e-66	245	2	1	375	4	128	1	0.976	68.1319
OG06288	Rk|c24718_g7 Rs|Unigene24673_A_Rs	Rk|c24718_g7 Rt|Unigene66401_Rt	Rs|Unigene24673_A_Rs Rt|Unigene66401_Rt				Rk|c24718_g7	739	AT2G29390.5	219	| Symbols: ATSMO2 | sterol 4-alpha-methyl-oxidase 2-2 | chr2:12610758-12611929 REVERSE LENGTH=219	1e-108	387	0	1	612	16	219	0.931	0.848	92.6941
OG06305	Rk|c33237_g1 Rs|Unigene19889_A_Rs	Rk|c33237_g1 Rt|Unigene50666_Rt	Rs|Unigene19889_A_Rs Rt|Unigene50666_Rt				Rk|c33237_g1	2503	AT4G15480.1	490	| Symbols: UGT84A1 | UDP-Glycosyltransferase superfamily protein | chr4:8849000-8850472 REVERSE LENGTH=490	1e-161	565	0	358	1737	18	478	0.755	0.577	93.8776
OG06311	Rs|CL2346.Contig1_A_Rs Rk|c11146_g1	Rk|c11146_g1 Rt|Unigene37328_Rt	Rs|CL2346.Contig1_A_Rs Rt|Unigene37328_Rt				Rk|c11146_g1	1578	AT2G19480.3	372	| Symbols: NAP1;2 | nucleosome assembly protein 1;2 | chr2:8438601-8441040 FORWARD LENGTH=372	1e-105	378	0	112	1032	1	300	0.733	0.622	80.3763
OG06313	Rk|c24999_g1 Rs|Unigene5078_A_Rs	Rk|c24999_g1 Rt|Unigene71136_Rt	Rs|Unigene5078_A_Rs Rt|Unigene71136_Rt				Rk|c24999_g1	3117	AT1G77220.1	484	| Symbols: | Protein of unknown function (DUF300) | chr1:29013232-29015530 FORWARD LENGTH=484	0	678	0	1207	2631	1	478	0.804	0.704	98.5537
OG06326	Rk|c20847_g1 Rs|Unigene18756_A_Rs	Rk|c20847_g1 Rt|Unigene67706_Rt	Rs|Unigene18756_A_Rs Rt|Unigene67706_Rt				Rk|c20847_g1	1692	AT1G70780.1	140	| Symbols: | unknown protein; FUNCTIONS IN: molecular_function unknown; INVOLVED IN: biological_process unknown; LOCATED IN: mitochondrion; EXPRESSED IN: sperm cell, male gametophyte, pollen tube; EXPRESSED DURING: L mature pollen stage, M germinated pollen stage; BEST Arabidopsis thaliana protein match is: unknown protein (TAIR:AT1G23150.1); Has 143 Blast hits to 143 proteins in 17 species: Arch…	2e-34	144	0	259	651	11	140	0.687	0.542	92.1429
OG06328	Rk|c18913_g1 Rs|Unigene25326_A_Rs	Rk|c18913_g1 Rt|Unigene60917_Rt	Rs|Unigene25326_A_Rs Rt|Unigene60917_Rt				Rk|c18913_g1	749	AT1G26470.1	133	| Symbols: | FUNCTIONS IN: molecular_function unknown; INVOLVED IN: regulation of transcription; LOCATED IN: nucleus, H4/H2A histone acetyltransferase complex; EXPRESSED IN: 23 plant structures; EXPRESSED DURING: 15 growth stages; CONTAINS InterPro DOMAIN/s: CT20 (InterPro:IPR012423); Has 60 Blast hits to 60 proteins in 27 species: Archae - 0; Bacteria - 0; Metazoa - 26; Fungi - 2; Plants - 30; V…	2e-34	142	1	209	538	23	132	0.764	0.627	81.9549
OG06336	Rk|c51054_g1 Rs|Unigene10380_A_Rs	Rk|c51054_g1 Rt|Unigene63681_Rt	Rs|Unigene10380_A_Rs Rt|Unigene63681_Rt				Rk|c51054_g1	384	AT5G62700.1	450	| Symbols: TUB3 | tubulin beta chain 3 | chr5:25184501-25186426 FORWARD LENGTH=450	1e-31	131	0	181	384	1	68	0.956	0.897	14.8889
OG06355	Rk|c19120_g1 Rs|Unigene50833_A_Rs	Rk|c19120_g1 Rt|Unigene69755_Rt	Rs|Unigene50833_A_Rs Rt|Unigene69755_Rt				Rk|c19120_g1	3512	AT1G10290.1	914	| Symbols: ADL6, DRP2A | dynamin-like protein 6 | chr1:3370774-3377120 FORWARD LENGTH=914	0	1179	0	507	3191	1	887	0.799	0.705	96.9365
OG06359	Rk|c17276_g1 Rs|CL8684.Contig1_A_Rs	Rk|c17276_g1 Rt|Unigene67315_Rt	Rs|CL8684.Contig1_A_Rs Rt|Unigene67315_Rt				Rk|c17276_g1	1174	AT2G02070.1	602	| Symbols: AtIDD5, IDD5 | indeterminate(ID)-domain 5 | chr2:505523-509154 FORWARD LENGTH=602	4e-75	278	1	455	1174	1	203	0.683	0.625	33.5548
OG06369	Rk|c51202_g1 Rs|Unigene24970_A_Rs	Rk|c51202_g1 Rt|Unigene11804_Rt	Rs|Unigene24970_A_Rs Rt|Unigene11804_Rt				Rk|c51202_g1	671	AT2G47690.1	118	| Symbols: | NADH-ubiquinone oxidoreductase-related | chr2:19551263-19552052 FORWARD LENGTH=118	8e-30	127	2	361	540	34	93	0.933	0.883	50
OG06370	Rk|c26417_g1 Rs|Unigene14616_A_Rs	Rk|c26417_g1 Rt|Unigene66432_Rt	Rs|Unigene14616_A_Rs Rt|Unigene66432_Rt				Rk|c26417_g1	1675	AT4G05120.1	418	| Symbols: ENT3, FUR1, ATENT3 | Major facilitator superfamily protein | chr4:2632886-2634824 REVERSE LENGTH=418	1e-148	521	2	171	1373	10	413	0.762	0.621	96.4115
OG06375	Rk|c33401_g1 Rs|Unigene19795_A_Rs	Rk|c33401_g1 Rt|Unigene62023_Rt	Rs|Unigene19795_A_Rs Rt|Unigene62023_Rt				Rk|c33401_g1	1811	AT1G48850.1	436	| Symbols: EMB1144 | chorismate synthase, putative / 5-enolpyruvylshikimate-3-phosphate phospholyase, putative | chr1:18065154-18067956 REVERSE LENGTH=436	1e-173	605	0	351	1664	1	435	0.799	0.699	99.5413
OG06377	Rk|c17995_g1 Rs|CL5841.Contig1_A_Rs	Rk|c17995_g1 Rt|Unigene67090_Rt	Rs|CL5841.Contig1_A_Rs Rt|Unigene67090_Rt				Rk|c17995_g1	1411	AT1G63930.1	415	| Symbols: ROH1 | from the Czech 'roh' meaning 'corner' | chr1:23727927-23729174 FORWARD LENGTH=415	1e-108	390	0	52	1308	6	413	0.637	0.481	98.0723
OG06386	Rk|c15138_g1 Rs|Unigene19237_A_Rs	Rk|c15138_g1 Rt|Unigene60669_Rt	Rs|Unigene19237_A_Rs Rt|Unigene60669_Rt				Rk|c15138_g1	2054	AT1G19170.1	506	| Symbols: | Pectin lyase-like superfamily protein | chr1:6616777-6618875 FORWARD LENGTH=506	0	731	1	197	1648	9	505	0.817	0.716	98.0237
OG06388	Rk|c26135_g1 Rs|Unigene9590_A_Rs	Rk|c26135_g1 Rt|Unigene70105_Rt	Rs|Unigene9590_A_Rs Rt|Unigene70105_Rt	Unigene9590_A	-2.72698		Rk|c26135_g1	1960	AT5G08530.1	486	| Symbols: CI51 | 51 kDa subunit of complex I | chr5:2759848-2761726 REVERSE LENGTH=486	0	872	2	414	1802	1	467	0.938	0.901	95.8848
OG06394	Rk|c15091_g1 Rs|Unigene44114_A_Rs	Rk|c15091_g1 Rt|Unigene4790_Rt	Rs|Unigene44114_A_Rs Rt|Unigene4790_Rt				Rk|c15091_g1	1157	AT2G42210.2	173	| Symbols: ATOEP16-3, OEP16-3 | Mitochondrial import inner membrane translocase subunit Tim17/Tim22/Tim23 family protein | chr2:17590600-17591591 FORWARD LENGTH=173	1e-63	240	2	409	885	11	169	0.868	0.723	91.3295
OG06407	Rk|c33847_g1 Rs|CL811.Contig3_A_Rs	Rk|c33847_g1 Rt|Unigene66984_Rt	Rs|CL811.Contig3_A_Rs Rt|Unigene66984_Rt				Rk|c33847_g1	759	AT2G36930.1	198	| Symbols: | zinc finger (C2H2 type) family protein | chr2:15510002-15511347 REVERSE LENGTH=198	6e-43	171	0	292	633	2	117	0.836	0.69	58.0808
OG06416	Rk|c25459_g1 Rs|Unigene24446_A_Rs	Rk|c25459_g1 Rt|Unigene19427_Rt	Rs|Unigene24446_A_Rs Rt|Unigene19427_Rt				Rk|c25459_g1	2626	AT4G24140.1	498	| Symbols: | alpha/beta-Hydrolases superfamily protein | chr4:12530032-12533664 REVERSE LENGTH=498	1e-154	542	1	896	2572	5	497	0.651	0.504	98.7952
OG06418	Rk|c26189_g4 Rs|Unigene39222_A_Rs	Rk|c26189_g4 Rt|Unigene11003_Rt	Rs|Unigene39222_A_Rs Rt|Unigene11003_Rt				Rk|c26189_g4	3889	AT3G06400.2	1056	| Symbols: CHR11 | chromatin-remodeling protein 11 | chr3:1941066-1946700 FORWARD LENGTH=1056	0	1698	0	466	3375	75	1050	0.93	0.861	92.3295
OG06429	Rk|c9762_g1 Rs|Unigene9862_A_Rs	Rk|c9762_g1 Rt|Unigene46830_Rt	Rs|Unigene9862_A_Rs Rt|Unigene46830_Rt				Rk|c9762_g1	1651	AT3G12600.1	180	| Symbols: atnudt16, NUDT16 | nudix hydrolase homolog 16 | chr3:4004809-4005995 FORWARD LENGTH=180	3e-58	223	0	757	1266	1	170	0.729	0.629	93.8889
OG06442	Rk|c50117_g1 Rs|Unigene46978_A_Rs	Rk|c50117_g1 Rt|Unigene67314_Rt	Rs|Unigene46978_A_Rs Rt|Unigene67314_Rt				Rk|c50117_g1	2026	AT1G08250.1	413	| Symbols: ADT6 | arogenate dehydratase 6 | chr1:2588994-2590235 REVERSE LENGTH=413	1e-166	582	1	440	1564	5	408	0.818	0.752	97.5787
OG06446	Rk|c667_g1 Rs|Unigene18785_A_Rs	Rk|c667_g1 Rt|Unigene48466_Rt	Rs|Unigene18785_A_Rs Rt|Unigene48466_Rt				Rk|c667_g1	1487	AT1G44760.1	213	| Symbols: | Adenine nucleotide alpha hydrolases-like superfamily protein | chr1:16896894-16898427 REVERSE LENGTH=213	2e-56	216	1	551	988	70	213	0.877	0.726	67.1362
OG06455	Rs|Unigene47405_A_Rs Rk|c34191_g1	Rt|Unigene62747_Rt Rk|c34191_g1	Rs|Unigene47405_A_Rs Rt|Unigene62747_Rt				Rk|c34191_g1	1902	AT3G57290.1	441	| Symbols: EIF3E, TIF3E1, ATEIF3E-1, INT-6, ATINT6, INT6 | eukaryotic translation initiation factor 3E | chr3:21196786-21199073 REVERSE LENGTH=441	0	712	2	330	1634	7	441	0.876	0.802	98.4127
OG06466	Rk|c34420_g1 Rs|Unigene19607_A_Rs	Rk|c34420_g1 Rt|Unigene65536_Rt	Rs|Unigene19607_A_Rs Rt|Unigene65536_Rt				Rk|c34420_g1	813	AT3G52090.1	116	| Symbols: ATRPB13.6, NRPB11, NRPD11, NRPE11 | DNA-directed RNA polymerase, RBP11-like | chr3:19318069-19318998 REVERSE LENGTH=116	1e-55	213	2	356	703	1	116	0.983	0.871	99.1379
OG06467	Rk|c12498_g1 Rs|Unigene44048_A_Rs	Rk|c12498_g1 Rt|Unigene62714_Rt	Rs|Unigene44048_A_Rs Rt|Unigene62714_Rt				Rk|c12498_g1	973	AT4G27745.1	106	| Symbols: | Yippee family putative zinc-binding protein | chr4:13840530-13841279 FORWARD LENGTH=106	4e-16	82.4	1	509	697	44	106	0.746	0.54	58.4906
OG06491	Rk|c38822_g2 Rs|Unigene27681_A_Rs	Rk|c38822_g2 Rt|Unigene16152_Rt	Rt|Unigene16152_Rt Rs|Unigene27681_A_Rs				Rk|c38822_g2	1469	AT5G28490.1	190	| Symbols: LSH1 | Protein of unknown function (DUF640) | chr5:10454541-10455113 REVERSE LENGTH=190	2e-59	226	1	1058	1450	24	154	0.878	0.824	68.4211
OG06495	Rk|c24695_g2 Rs|Unigene46150_A_Rs	Rk|c24695_g2 Rt|Unigene60222_Rt	Rs|Unigene46150_A_Rs Rt|Unigene60222_Rt				Rk|c24695_g2	1170	AT3G22320.1	205	| Symbols: ATRPABC24.3, RPB5A, NRPB5, NRPD5 | Eukaryotic rpb5 RNA polymerase subunit family protein | chr3:7891045-7892094 REVERSE LENGTH=205	6e-86	314	2	323	931	3	205	0.867	0.754	98.5366
OG06505	Rk|c24718_g6 Rs|CL11179.Contig1_A_Rs	Rk|c24718_g6 Rt|Unigene19118_Rt	Rs|CL11179.Contig1_A_Rs Rt|Unigene19118_Rt				Rk|c24718_g6	1392	AT3G16980.1	114	| Symbols: NRPB9A, NRPD9A, NRPE9A | RNA polymerases M/15 Kd subunit | chr3:5794526-5795699 FORWARD LENGTH=114	5e-59	225	2	677	1018	1	114	0.947	0.851	99.1228
OG06509	Rk|c18730_g1 Rs|Unigene1168_A_Rs	Rk|c18730_g1 Rt|Unigene17265_Rt	Rs|Unigene1168_A_Rs Rt|Unigene17265_Rt				Rk|c18730_g1	995	AT2G25605.1	200	| Symbols: | unknown protein; FUNCTIONS IN: molecular_function unknown; INVOLVED IN: biological_process unknown; LOCATED IN: chloroplast; Has 75 Blast hits to 75 proteins in 20 species: Archae - 2; Bacteria - 4; Metazoa - 0; Fungi - 0; Plants - 36; Viruses - 0; Other Eukaryotes - 33 (source: NCBI BLink). | chr2:10899541-10900875 FORWARD LENGTH=200	3e-78	288	2	220	714	36	200	0.897	0.806	82
OG06523	Rk|c10780_g1 Rs|Unigene38863_A_Rs	Rk|c10780_g1 Rt|Unigene68758_Rt	Rs|Unigene38863_A_Rs Rt|Unigene68758_Rt				Rk|c10780_g1	683	AT5G56550.1	172	| Symbols: OXS3, ATOXS3 | oxidative stress 3 | chr5:22895847-22896502 REVERSE LENGTH=172	1e-06	50.4	1	188	310	77	117	0.805	0.537	23.2558
OG06547	Rk|c28897_g1 Rs|Unigene13001_A_Rs	Rk|c28897_g1 Rt|Unigene14673_Rt	Rs|Unigene13001_A_Rs Rt|Unigene14673_Rt				Rk|c28897_g1	1673	AT5G64610.1	445	| Symbols: HAM1 | histone acetyltransferase of the MYST family 1 | chr5:25828333-25830503 REVERSE LENGTH=445	0	757	0	73	1380	18	444	0.892	0.846	95.7303
OG06556	Rk|c34467_g1 Rs|Unigene43456_A_Rs	Rk|c34467_g1 Rt|Unigene64287_Rt	Rs|Unigene43456_A_Rs Rt|Unigene64287_Rt				Rk|c34467_g1	1000	AT2G47840.1	208	| Symbols: | Uncharacterised conserved protein ycf60 | chr2:19594331-19594957 REVERSE LENGTH=208	2e-53	206	0	296	772	51	208	0.731	0.663	75.4808
OG06563	Rk|c15977_g1 Rs|Unigene46359_A_Rs	Rk|c15977_g1 Rt|Unigene69212_Rt	Rs|Unigene46359_A_Rs Rt|Unigene69212_Rt				Rk|c15977_g1	802	AT1G13245.1	41	| Symbols: RTFL17, DVL4 | ROTUNDIFOLIA like 17 | chr1:4525852-4525977 REVERSE LENGTH=41	2e-09	59.7	2	534	650	3	41	0.846	0.692	92.6829
OG06572	Rk|c18160_g1 Rs|Unigene43065_A_Rs	Rk|c18160_g1 Rt|Unigene68694_Rt	Rs|Unigene43065_A_Rs Rt|Unigene68694_Rt				Rk|c18160_g1	2043	AT3G61140.1	441	| Symbols: FUS6, ATFUS6, CSN1, COP11, EMB78, ATSK31, SK31 | 26S proteasome, regulatory subunit Rpn7;Proteasome component (PCI) domain | chr3:22626335-22628895 FORWARD LENGTH=441	0	693	0	124	1446	1	441	0.873	0.776	99.7732
OG06576	Rk|c52575_g1 Rs|Unigene10409_A_Rs	Rk|c52575_g1 Rt|Unigene63592_Rt	Rs|Unigene10409_A_Rs Rt|Unigene63592_Rt				Rk|c52575_g1	766	AT4G31560.1	137	| Symbols: HCF153 | high chlorophyll fluorescence 153 | chr4:15295219-15296028 FORWARD LENGTH=137	1e-21	100	2	324	593	45	137	0.742	0.538	67.1533
OG06580	Rk|c3152_g1 Rs|Unigene45854_A_Rs	Rk|c3152_g1 Rt|Unigene14171_Rt	Rs|Unigene45854_A_Rs Rt|Unigene14171_Rt				Rk|c3152_g1	238	AT3G53750.1	377	| Symbols: ACT3 | actin 3 | chr3:19915924-19917371 FORWARD LENGTH=377	6e-41	162	1	2	238	84	162	1	0.987	20.6897
OG06583	Rk|c24574_g1 Rs|CL4903.Contig1_A_Rs	Rk|c24574_g1 Rt|Unigene18309_Rt	Rs|CL4903.Contig1_A_Rs Rt|Unigene18309_Rt				Rk|c24574_g1	1670	AT4G35250.1	395	| Symbols: | NAD(P)-binding Rossmann-fold superfamily protein | chr4:16771401-16773269 REVERSE LENGTH=395	1e-175	612	2	198	1406	1	394	0.839	0.772	99.4937
OG06598	Rk|c27721_g1 Rs|Unigene44106_A_Rs	Rk|c27721_g1 Rt|Unigene157_Rt	Rs|Unigene44106_A_Rs Rt|Unigene157_Rt				Rk|c27721_g1	838	AT1G15370.1	147	| Symbols: | SNARE-like superfamily protein | chr1:5287135-5288375 FORWARD LENGTH=147	1e-64	243	2	300	740	1	146	0.932	0.782	98.6395
OG06610	Rk|c24006_g1 Rs|Unigene24638_A_Rs	Rk|c24006_g1 Rt|Unigene68850_Rt	Rs|Unigene24638_A_Rs Rt|Unigene68850_Rt				Rk|c24006_g1	2152	AT2G04305.1	434	| Symbols: | Magnesium transporter CorA-like family protein | chr2:1501679-1503448 REVERSE LENGTH=434	1e-172	602	2	273	1604	13	434	0.78	0.703	97.0046
OG06613	Rk|c14092_g1 Rs|Unigene16411_A_Rs	Rk|c14092_g1 Rt|Unigene68730_Rt	Rs|Unigene16411_A_Rs Rt|Unigene68730_Rt				Rk|c14092_g1	1233	AT4G26570.1	226	| Symbols: ATCBL3, CBL3 | calcineurin B-like 3 | chr4:13408608-13409998 REVERSE LENGTH=226	7e-97	351	0	301	984	1	226	0.882	0.763	99.5575
OG06620	Rk|c33557_g1 Rs|Unigene334_A_Rs	Rk|c33557_g1 Rt|Unigene69931_Rt	Rs|Unigene334_A_Rs Rt|Unigene69931_Rt				Rk|c33557_g1	965	AT3G63540.1	143	| Symbols: | Mog1/PsbP/DUF1795-like photosystem II reaction center PsbP family protein | chr3:23459372-23459803 REVERSE LENGTH=143	2e-61	232	1	128	541	3	140	0.891	0.804	95.8042
OG06628	Rk|c4639_g1 Rs|CL5988.Contig1_A_Rs	Rk|c4639_g1 Rt|Unigene68540_Rt	Rs|CL5988.Contig1_A_Rs Rt|Unigene68540_Rt				Rk|c4639_g1	404	AT4G17610.1	1850	| Symbols: | tRNA/rRNA methyltransferase (SpoU) family protein | chr4:9805652-9814910 REVERSE LENGTH=1850	3e-15	77.4	2	1	228	3	78	0.671	0.447	4.05405
OG06631	Rk|c30223_g1 Rs|Unigene47315_A_Rs	Rk|c30223_g1 Rt|Unigene68484_Rt	Rs|Unigene47315_A_Rs Rt|Unigene68484_Rt				Rk|c30223_g1	524	AT1G19900.1	548	| Symbols: | glyoxal oxidase-related protein | chr1:6907038-6908684 REVERSE LENGTH=548	2e-48	188	2	1	447	31	182	0.708	0.565	27.5547
OG06632	Rk|c55988_g1 Rs|Unigene18913_A_Rs	Rk|c55988_g1 Rt|Unigene40707_Rt	Rs|Unigene18913_A_Rs Rt|Unigene40707_Rt				Rk|c55988_g1	1648	AT5G38220.3	336	| Symbols: | alpha/beta-Hydrolases superfamily protein | chr5:15269012-15271140 FORWARD LENGTH=336	1e-117	419	1	262	1329	1	336	0.728	0.605	99.7024
OG06658	Rk|c50248_g1 Rs|CL13082.Contig2_A_Rs	Rk|c50248_g1 Rt|Unigene56542_Rt	Rs|CL13082.Contig2_A_Rs Rt|Unigene56542_Rt	CL13082.Contig2_A	-1.163		Rk|c50248_g1	1483	AT4G11220.1	271	| Symbols: BTI2, RTNLB2 | VIRB2-interacting protein 2 | chr4:6838176-6839578 REVERSE LENGTH=271	2e-82	303	2	486	1298	15	269	0.686	0.573	93.7269
OG06666	Rk|c23877_g1 Rs|Unigene47412_A_Rs	Rk|c23877_g1 Rt|Unigene66559_Rt	Rt|Unigene66559_Rt Rs|Unigene47412_A_Rs				Rk|c23877_g1	2006	AT1G11680.1	488	| Symbols: CYP51G1, EMB1738, CYP51A2, CYP51 | CYTOCHROME P450 51G1 | chr1:3938925-3940585 FORWARD LENGTH=488	0	840	0	235	1695	1	488	0.922	0.836	99.7951
OG06669	Rk|c24911_g1 Rs|Unigene10382_A_Rs	Rk|c24911_g1 Rt|Unigene68097_Rt	Rs|Unigene10382_A_Rs Rt|Unigene68097_Rt				Rk|c24911_g1	1762	AT1G13260.1	344	| Symbols: RAV1, EDF4 | related to ABI3/VP1 1 | chr1:4542386-4543420 FORWARD LENGTH=344	3e-97	353	1	67	1191	33	343	0.638	0.553	90.1163
OG06674	Rk|c16176_g1 Rs|Unigene43515_A_Rs	Rk|c16176_g1 Rt|Unigene53009_Rt	Rs|Unigene43515_A_Rs Rt|Unigene53009_Rt				Rk|c16176_g1	657	AT5G41010.1	51	| Symbols: NRPB12, NRPD12, NRPE12 | DNA directed RNA polymerase, 7 kDa subunit | chr5:16424050-16424921 FORWARD LENGTH=51	3e-24	108	2	347	499	1	51	0.98	0.922	98.0392
OG06702	Rk|c27853_g1 Rs|CL4227.Contig2_A_Rs	Rk|c27853_g1 Rt|Unigene16803_Rt	Rs|CL4227.Contig2_A_Rs Rt|Unigene16803_Rt				Rk|c27853_g1	2075	AT3G02530.1	535	| Symbols: | TCP-1/cpn60 chaperonin family protein | chr3:528806-532457 REVERSE LENGTH=535	0	934	2	171	1775	1	535	0.931	0.873	99.8131
OG06707	Rk|c23985_g8 Rs|Unigene14699_A_Rs	Rk|c23985_g8 Rt|Unigene37336_Rt	Rs|Unigene14699_A_Rs Rt|Unigene37336_Rt				Rk|c23985_g8	1424	AT3G17440.1	269	| Symbols: NPSN13, ATNPSN13 | novel plant snare 13 | chr3:5969909-5972290 REVERSE LENGTH=269	1e-122	434	2	244	1038	1	264	0.929	0.835	97.7695
OG06716	Rk|c17895_g1 Rs|Unigene4778_A_Rs	Rk|c17895_g1 Rt|Unigene69466_Rt	Rs|Unigene4778_A_Rs Rt|Unigene69466_Rt				Rk|c17895_g1	1369	AT5G18900.1	298	| Symbols: | 2-oxoglutarate (2OG) and Fe(II)-dependent oxygenase superfamily protein | chr5:6304409-6306166 REVERSE LENGTH=298	1e-119	424	1	340	1116	32	290	0.866	0.778	86.5772
OG06734	Rk|c20626_g1 Rs|Unigene10474_A_Rs	Rk|c20626_g1 Rt|Unigene19001_Rt	Rs|Unigene10474_A_Rs Rt|Unigene19001_Rt				Rk|c20626_g1	2855	AT1G71270.1	707	| Symbols: POK, TTD8, ATVPS52 | Vps52 / Sac2 family | chr1:26863736-26869817 FORWARD LENGTH=707	0	1114	0	280	2364	12	707	0.904	0.806	98.3027
OG06744	Rk|c5464_g1 Rs|Unigene18920_A_Rs	Rk|c5464_g1 Rt|Unigene63076_Rt	Rs|Unigene18920_A_Rs Rt|Unigene63076_Rt				Rk|c5464_g1	460	AT5G15340.1	623	| Symbols: | Pentatricopeptide repeat (PPR) superfamily protein | chr5:4982273-4984144 REVERSE LENGTH=623	9e-41	162	0	1	459	111	262	0.706	0.503	24.2376
OG06746	Rk|c50591_g1 Rs|CL3064.Contig1_A_Rs	Rk|c50591_g1 Rt|Unigene67468_Rt	Rs|CL3064.Contig1_A_Rs Rt|Unigene67468_Rt				Rk|c50591_g1	1025	AT3G22630.1	204	| Symbols: PBD1, PRCGB | 20S proteasome beta subunit D1 | chr3:8009709-8010774 REVERSE LENGTH=204	3e-96	348	2	262	870	1	203	0.936	0.818	99.0196
OG06753	Rk|c20848_g1 Rs|CL8719.Contig2_A_Rs	Rk|c20848_g1 Rt|Unigene63602_Rt	Rs|CL8719.Contig2_A_Rs Rt|Unigene63602_Rt				Rk|c20848_g1	4013	AT1G56350.1	482	| Symbols: | Peptide chain release factor 2 | chr1:21094840-21097826 FORWARD LENGTH=482	0	644	1	2540	3754	73	481	0.897	0.785	84.6473
OG06760	Rk|c15493_g1 Rs|CL66.Contig2_A_Rs	Rk|c15493_g1 Rt|Unigene64193_Rt	Rs|CL66.Contig2_A_Rs Rt|Unigene64193_Rt				Rk|c15493_g1	1491	AT2G25680.1	456	| Symbols: MOT1 | molybdate transporter 1 | chr2:10933167-10934537 REVERSE LENGTH=456	1e-156	549	0	127	1410	21	438	0.8	0.642	91.4474
OG06767	Rk|c45823_g1 Rs|Unigene19069_A_Rs	Rk|c45823_g1 Rt|Unigene66687_Rt	Rs|Unigene19069_A_Rs Rt|Unigene66687_Rt				Rk|c45823_g1	1724	AT3G62600.1	346	| Symbols: ATERDJ3B, ERDJ3B | DNAJ heat shock family protein | chr3:23151038-23153346 REVERSE LENGTH=346	1e-162	567	2	436	1440	10	344	0.904	0.809	96.5318
OG06768	Rk|c2526_g1 Rs|CL9740.Contig1_A_Rs	Rk|c2526_g1 Rt|Unigene16993_Rt	Rs|CL9740.Contig1_A_Rs Rt|Unigene16993_Rt				Rk|c2526_g1	4377	AT4G35800.1	1839	| Symbols: NRPB1, RPB1, RNA_POL_II_LSRNA_POL_II_LS, RNA_POL_II_LS | RNA polymerase II large subunit | chr4:16961115-16967892 REVERSE LENGTH=1839	0	2237	0	505	4377	258	1551	0.921	0.854	70.31
OG06770	Rk|c44411_g1 Rs|Unigene19708_A_Rs	Rk|c44411_g1 Rt|Unigene57100_Rt	Rs|Unigene19708_A_Rs Rt|Unigene57100_Rt				Rk|c44411_g1	2274	AT3G22440.1	532	| Symbols: | FRIGIDA-like protein | chr3:7959854-7961886 FORWARD LENGTH=532	1e-171	599	0	451	1995	1	505	0.733	0.631	94.7368
OG06781	Rk|c27383_g1 Rs|Unigene10172_A_Rs	Rk|c27383_g1 Rt|Unigene69979_Rt	Rs|Unigene10172_A_Rs Rt|Unigene69979_Rt				Rk|c27383_g1	1461	AT5G23540.1	308	| Symbols: | Mov34/MPN/PAD-1 family protein | chr5:7937772-7939339 FORWARD LENGTH=308	1e-152	534	2	422	1351	1	308	0.9	0.884	99.6753
OG06783	Rk|c18646_g1 Rs|Unigene1628_A_Rs	Rk|c18646_g1 Rt|Unigene63440_Rt	Rs|Unigene1628_A_Rs Rt|Unigene63440_Rt			C2H2	Rk|c18646_g1	944	AT3G10185.1	103	| Symbols: | Gibberellin-regulated family protein | chr3:3145579-3146199 FORWARD LENGTH=103	1e-32	137	2	603	788	42	103	0.887	0.871	59.2233
OG06795	Rk|c15915_g1 Rs|CL10954.Contig1_A_Rs	Rk|c15915_g1 Rt|Unigene53558_Rt	Rs|CL10954.Contig1_A_Rs Rt|Unigene53558_Rt				Rk|c15915_g1	1830	AT5G58290.1	408	| Symbols: RPT3 | regulatory particle triple-A ATPase 3 | chr5:23569155-23571116 FORWARD LENGTH=408	0	733	1	414	1550	30	408	0.992	0.982	92.6471
OG06813	Rk|c20012_g1 Rs|CL6964.Contig1_A_Rs	Rk|c20012_g1 Rt|Unigene67291_Rt	Rt|Unigene67291_Rt Rs|CL6964.Contig1_A_Rs				Rk|c20012_g1	2029	AT1G12500.1	361	| Symbols: | Nucleotide-sugar transporter family protein | chr1:4263542-4264957 REVERSE LENGTH=361	1e-123	441	1	109	1188	1	355	0.747	0.65	98.0609
OG06815	Rk|c11319_g2 Rs|CL2125.Contig4_A_Rs	Rt|Unigene64866_Rt Rk|c11319_g2	Rt|Unigene64866_Rt Rs|CL2125.Contig4_A_Rs				Rk|c11319_g2	1221	AT3G52560.1	146	| Symbols: UEV1D-4, MMZ4, UEV1D | ubiquitin E2 variant 1D-4 | chr3:19494678-19495954 REVERSE LENGTH=146	1e-72	270	1	248	685	1	146	0.918	0.856	99.3151
OG06823	Rk|c18084_g1 Rs|Unigene46167_A_Rs	Rk|c18084_g1 Rt|Unigene9910_Rt	Rs|Unigene46167_A_Rs Rt|Unigene9910_Rt				Rk|c18084_g1	1857	AT3G12140.2	327	| Symbols: | Emsy N Terminus (ENT)/ plant Tudor-like domains-containing protein | chr3:3868947-3870964 REVERSE LENGTH=327	2e-78	290	1	281	1270	1	318	0.627	0.463	96.9419
OG06827	Rk|c27444_g1 Rs|Unigene46791_A_Rs	Rk|c27444_g1 Rt|Unigene71116_Rt	Rs|Unigene46791_A_Rs Rt|Unigene71116_Rt				Rk|c27444_g1	3174	AT4G23460.1	893	| Symbols: | Adaptin family protein | chr4:12243899-12248898 REVERSE LENGTH=893	0	1459	0	310	3018	1	892	0.889	0.832	99.776
OG06836	Rk|c51457_g1 Rs|Unigene51837_A_Rs	Rk|c51457_g1 Rt|Unigene69151_Rt	Rs|Unigene51837_A_Rs Rt|Unigene69151_Rt				Rk|c51457_g1	1385	AT4G37750.1	555	| Symbols: ANT, DRG, CKC, CKC1 | Integrase-type DNA-binding superfamily protein | chr4:17739782-17742189 FORWARD LENGTH=555	7e-13	72.4	1	614	1081	1	142	0.5	0.366	25.4054
OG06843	Rk|c39860_g1 Rs|Unigene46185_A_Rs	Rk|c39860_g1 Rt|Unigene66282_Rt	Rs|Unigene46185_A_Rs Rt|Unigene66282_Rt	Unigene46185_A	1.23926		Rk|c39860_g1	1052	AT2G45640.1	152	| Symbols: SAP18, ATSAP18 | SIN3 associated polypeptide P18 | chr2:18799881-18801323 REVERSE LENGTH=152	5e-47	185	1	290	646	33	151	0.891	0.731	77.6316
OG06847	Rk|c20105_g1 Rs|Unigene4675_A_Rs	Rk|c20105_g1 Rt|Unigene64534_Rt	Rs|Unigene4675_A_Rs Rt|Unigene64534_Rt				Rk|c20105_g1	1990	AT5G46630.1	438	| Symbols: | Clathrin adaptor complexes medium subunit family protein | chr5:18920580-18923252 FORWARD LENGTH=438	0	735	2	255	1568	1	438	0.888	0.833	99.7717
OG06854	Rk|c50736_g1 Rs|Unigene19828_A_Rs	Rk|c50736_g1 Rt|Unigene47862_Rt	Rs|Unigene19828_A_Rs Rt|Unigene47862_Rt				Rk|c50736_g1	280	AT3G06670.2	886	| Symbols: | binding | chr3:2105908-2113136 REVERSE LENGTH=886	1e-35	144	0	1	279	293	385	0.892	0.763	10.3837
OG06856	Rk|c4834_g1 Rs|Unigene911_A_Rs	Rk|c4834_g1 Rt|Unigene70346_Rt	Rs|Unigene911_A_Rs Rt|Unigene70346_Rt				Rk|c4834_g1	840	AT4G37390.1	603	| Symbols: YDK1, GH3.2, BRU6, GH3-2, AUR3 | Auxin-responsive GH3 family protein | chr4:17579722-17581768 FORWARD LENGTH=603	2e-86	315	2	3	626	401	603	0.803	0.769	33.4992
OG06864	Rk|c24888_g1 Rs|Unigene9081_A_Rs	Rk|c24888_g1 Rt|Unigene56816_Rt	Rs|Unigene9081_A_Rs Rt|Unigene56816_Rt				Rk|c24888_g1	1946	AT2G24590.1	196	| Symbols: RSZ22a, At-RSZ22a | RNA recognition motif and CCHC-type zinc finger domains containing protein | chr2:10449837-10450860 FORWARD LENGTH=196	2e-41	167	1	1496	1831	1	114	0.781	0.719	57.6531
OG06877	Rk|c1986_g1 Rs|Unigene9750_A_Rs	Rk|c1986_g1 Rt|Unigene52993_Rt	Rs|Unigene9750_A_Rs Rt|Unigene52993_Rt				Rk|c1986_g1	1823	AT3G20000.1	309	| Symbols: TOM40 | translocase of the outer mitochondrial membrane 40 | chr3:6967685-6970247 FORWARD LENGTH=309	1e-127	452	0	283	1173	12	309	0.856	0.745	96.1165
OG06891	Rk|c23059_g1 Rs|Unigene1280_A_Rs	Rk|c23059_g1 Rt|Unigene65742_Rt	Rs|Unigene1280_A_Rs Rt|Unigene65742_Rt				Rk|c23059_g1	1291	AT3G62870.1	256	| Symbols: | Ribosomal protein L7Ae/L30e/S12e/Gadd45 family protein | chr3:23242862-23244273 REVERSE LENGTH=256	1e-104	374	0	76	855	1	256	0.815	0.715	99.6094
OG06899	Rk|c15099_g1 Rs|Unigene10245_A_Rs	Rk|c15099_g1 Rt|Unigene70343_Rt	Rs|Unigene10245_A_Rs Rt|Unigene70343_Rt				Rk|c15099_g1	1414	AT5G44200.2	257	| Symbols: CBP20, ATCBP20 | CAP-binding protein 20 | chr5:17802062-17803875 REVERSE LENGTH=257	1e-88	323	2	381	1142	1	256	0.732	0.654	99.2218
OG06901	Rk|c27385_g1 Rs|Unigene19416_A_Rs	Rk|c27385_g1 Rt|Unigene65432_Rt	Rs|Unigene19416_A_Rs Rt|Unigene65432_Rt				Rk|c27385_g1	1677	AT1G64660.1	441	| Symbols: ATMGL, MGL | methionine gamma-lyase | chr1:24028977-24030537 FORWARD LENGTH=441	1e-161	565	1	176	1438	13	437	0.775	0.667	96.1451
OG06903	Rk|c25712_g1 Rs|CL9242.Contig2_A_Rs	Rk|c25712_g1 Rt|Unigene1484_Rt	Rs|CL9242.Contig2_A_Rs Rt|Unigene1484_Rt				Rk|c25712_g1	2018	AT5G13610.1	402	| Symbols: | Protein of unknown function (DUF155) | chr5:4383073-4384808 FORWARD LENGTH=402	1e-119	425	2	616	1476	116	401	0.836	0.76	70.8955
OG06916	Rk|c56875_g1 Rs|Unigene19539_A_Rs	Rk|c56875_g1 Rt|Unigene37097_Rt	Rs|Unigene19539_A_Rs Rt|Unigene37097_Rt				Rk|c56875_g1	1090	AT5G18110.1	221	| Symbols: NCBP | novel cap-binding protein | chr5:5989105-5990588 REVERSE LENGTH=221	2e-94	343	1	301	888	27	221	0.888	0.816	87.7828
OG06918	Rk|c44621_g1 Rs|Unigene9601_A_Rs	Rk|c44621_g1 Rt|Unigene66748_Rt	Rs|Unigene9601_A_Rs Rt|Unigene66748_Rt	Unigene9601_A	-1.06385		Rk|c44621_g1	1443	AT4G17040.1	305	| Symbols: CLPR4 | CLP protease R subunit 4 | chr4:9586740-9589297 REVERSE LENGTH=305	1e-107	384	1	435	1199	49	305	0.852	0.755	83.9344
OG06920	Rk|c46295_g1 Rs|Unigene20549_A_Rs	Rk|c46295_g1 Rt|Unigene43637_Rt	Rs|Unigene20549_A_Rs Rt|Unigene43637_Rt				Rk|c46295_g1	320	AT3G53720.1	842	| Symbols: ATCHX20, CHX20 | cation/H+ exchanger 20 | chr3:19905826-19910027 REVERSE LENGTH=842	1e-15	78.2	0	175	318	4	51	0.875	0.708	5.58195
OG06930	Rs|Unigene10039_A_Rs Rk|c14515_g1	Rt|Unigene16255_Rt Rk|c14515_g1	Rs|Unigene10039_A_Rs Rt|Unigene16255_Rt				Rk|c14515_g1	2492	AT1G12000.1	566	| Symbols: | Phosphofructokinase family protein | chr1:4050159-4053727 REVERSE LENGTH=566	0	924	1	431	2077	20	566	0.9	0.838	96.4664
OG06938	Rk|c20153_g1 Rs|CL2613.Contig2_A_Rs	Rk|c20153_g1 Rt|Unigene69282_Rt	Rs|CL2613.Contig2_A_Rs Rt|Unigene69282_Rt				Rk|c20153_g1	1057	AT1G31340.1	156	| Symbols: RUB1, NEDD8, ATRUB1 | related to ubiquitin 1 | chr1:11218076-11219417 REVERSE LENGTH=156	7e-70	261	2	387	842	1	152	0.901	0.901	96.7949
OG06940	Rk|c21503_g1 Rs|CL12551.Contig1_A_Rs	Rk|c21503_g1 Rt|Unigene5996_Rt	Rs|CL12551.Contig1_A_Rs Rt|Unigene5996_Rt	CL12551.Contig1_A	-1.00448		Rk|c21503_g1	2893	AT3G46740.1	818	| Symbols: TOC75-III, MAR1 | translocon at the outer envelope membrane of chloroplasts 75-III | chr3:17216104-17219296 REVERSE LENGTH=818	0	1212	1	307	2382	128	818	0.919	0.851	84.3521
OG06953	Rk|c19493_g1 Rs|Unigene47025_A_Rs	Rk|c19493_g1 Rt|Unigene68785_Rt	Rs|Unigene47025_A_Rs Rt|Unigene68785_Rt				Rk|c19493_g1	640	AT1G61700.1	71	| Symbols: | RNA polymerases N / 8 kDa subunit | chr1:22787105-22788112 FORWARD LENGTH=71	3e-31	131	1	131	319	7	69	1	0.937	87.3239
OG06966	Rk|c17240_g1 Rs|Unigene24734_A_Rs	Rk|c17240_g1 Rt|Unigene70918_Rt	Rs|Unigene24734_A_Rs Rt|Unigene70918_Rt				Rk|c17240_g1	1024	AT2G28950.1	257	| Symbols: ATEXPA6, ATEXP6, ATHEXP ALPHA 1.8, EXPA6 | expansin A6 | chr2:12431840-12433482 REVERSE LENGTH=257	1e-127	450	0	101	814	19	256	0.929	0.849	92.2179
OG06983	Rk|c33461_g1 Rs|CL12985.Contig1_A_Rs	Rk|c33461_g1 Rt|Unigene70965_Rt	Rs|CL12985.Contig1_A_Rs Rt|Unigene70965_Rt				Rk|c33461_g1	2523	AT4G31390.1	682	| Symbols: | Protein kinase superfamily protein | chr4:15233126-15236764 FORWARD LENGTH=682	0	994	2	341	2137	92	682	0.903	0.833	86.5103
OG06985	Rk|c16361_g1 Rs|Unigene19038_A_Rs	Rk|c16361_g1 Rt|Unigene36369_Rt	Rs|Unigene19038_A_Rs Rt|Unigene36369_Rt				Rk|c16361_g1	1475	AT4G29510.1	390	| Symbols: ATPRMT11, PRMT11, ATPRMT1B, PRMT1B | arginine methyltransferase 11 | chr4:14491739-14493752 FORWARD LENGTH=390	1e-168	589	2	292	1416	18	390	0.883	0.779	95.3846
OG06989	Rk|c39965_g1 Rs|Unigene47115_A_Rs	Rk|c39965_g1 Rt|Unigene66424_Rt	Rs|Unigene47115_A_Rs Rt|Unigene66424_Rt				Rk|c39965_g1	833	AT2G37670.1	903	| Symbols: | Transducin/WD40 repeat-like superfamily protein | chr2:15797384-15800536 REVERSE LENGTH=903	1e-68	256	1	2	823	319	571	0.617	0.5	27.907
OG06990	Rk|c13550_g1 Rs|CL3689.Contig2_A_Rs	Rk|c13550_g1 Rt|Unigene63497_Rt	Rs|CL3689.Contig2_A_Rs Rt|Unigene63497_Rt				Rk|c13550_g1	1564	AT2G32260.1	332	| Symbols: ATCCT1, CCT1 | phosphorylcholine cytidylyltransferase | chr2:13697645-13700241 FORWARD LENGTH=332	1e-122	437	2	180	971	22	282	0.891	0.8	78.3133
OG06993	Rk|c12814_g1 Rs|CL14.Contig1_A_Rs	Rk|c12814_g1 Rt|Unigene59662_Rt	Rs|CL14.Contig1_A_Rs Rt|Unigene59662_Rt				Rk|c12814_g1	684	AT3G01130.1	53	| Symbols: | unknown protein; FUNCTIONS IN: molecular_function unknown; INVOLVED IN: biological_process unknown; LOCATED IN: endomembrane system; EXPRESSED IN: male gametophyte, pollen tube; EXPRESSED DURING: M germinated pollen stage; BEST Arabidopsis thaliana protein match is: unknown protein (TAIR:AT5G15320.1); Has 64 Blast hits to 64 proteins in 11 species: Archae - 0; Bacteria - 0; Metazoa -…	3e-13	72.4	1	191	349	1	53	0.755	0.66	98.1132
OG07013	Rk|c50305_g1 Rs|CL3044.Contig1_A_Rs	Rk|c50305_g1 Rt|Unigene12921_Rt	Rs|CL3044.Contig1_A_Rs Rt|Unigene12921_Rt				Rk|c50305_g1	1744	AT4G29810.1	363	| Symbols: ATMKK2, MKK2, MK1 | MAP kinase kinase 2 | chr4:14593299-14595241 REVERSE LENGTH=363	1e-135	480	2	558	1616	1	354	0.803	0.665	97.2452
OG07014	Rk|c21042_g1 Rs|Unigene19367_A_Rs	Rk|c21042_g1 Rt|Unigene43870_Rt	Rs|Unigene19367_A_Rs Rt|Unigene43870_Rt	Unigene19367_A	-1.09342		Rk|c21042_g1	1561	AT1G43670.1	341	| Symbols: | Inositol monophosphatase family protein | chr1:16468184-16470347 FORWARD LENGTH=341	1e-172	603	1	296	1312	1	339	0.926	0.87	99.1202
OG07020	Rk|c18399_g1 Rs|CL11759.Contig1_A_Rs	Rk|c18399_g1 Rt|Unigene891_Rt	Rs|CL11759.Contig1_A_Rs Rt|Unigene891_Rt				Rk|c18399_g1	662	AT1G02160.1	71	| Symbols: | Cox19 family protein (CHCH motif) | chr1:410803-411383 FORWARD LENGTH=71	2e-21	99.4	2	117	287	15	71	0.93	0.789	78.8732
OG07024	Rk|c20645_g1 Rs|Unigene24136_A_Rs	Rk|c20645_g1 Rt|Unigene68662_Rt	Rs|Unigene24136_A_Rs Rt|Unigene68662_Rt				Rk|c20645_g1	1650	AT2G01080.1	231	| Symbols: | Late embryogenesis abundant (LEA) hydroxyproline-rich glycoprotein family | chr2:78038-79176 FORWARD LENGTH=231	3e-54	210	0	565	1173	37	231	0.626	0.552	83.9827
OG07025	Rk|c20905_g1 Rs|CL7152.Contig2_A_Rs	Rk|c20905_g1 Rt|Unigene47904_Rt	Rs|CL7152.Contig2_A_Rs Rt|Unigene47904_Rt				Rk|c20905_g1	2294	AT1G24510.1	535	| Symbols: | TCP-1/cpn60 chaperonin family protein | chr1:8685504-8688101 REVERSE LENGTH=535	0	944	1	119	1723	1	535	0.944	0.884	99.8131
OG07031	Rk|c39050_g1 Rs|Unigene24571_A_Rs	Rk|c39050_g1 Rt|Unigene58013_Rt	Rs|Unigene24571_A_Rs Rt|Unigene58013_Rt				Rk|c39050_g1	724	AT5G50810.1	77	| Symbols: TIM8 | translocase inner membrane subunit 8 | chr5:20675875-20676505 REVERSE LENGTH=77	2e-24	109	1	140	358	1	73	0.836	0.671	93.5065
OG07034	Rs|Unigene646_A_Rs Rk|c13808_g2	Rt|Unigene48716_Rt Rk|c13808_g2	Rt|Unigene48716_Rt Rs|Unigene646_A_Rs	Unigene646_A	-1.58243		Rk|c13808_g2	1058	AT5G13780.1	192	| Symbols: | Acyl-CoA N-acyltransferases (NAT) superfamily protein | chr5:4447610-4448603 REVERSE LENGTH=192	2e-80	296	2	141	680	1	180	0.861	0.794	93.2292
OG07035	Rk|c24933_g2 Rs|Unigene1869_A_Rs	Rk|c24933_g2 Rt|Unigene64998_Rt	Rs|Unigene1869_A_Rs Rt|Unigene64998_Rt			bHLH	Rk|c24933_g2	4266	AT1G29940.1	1178	| Symbols: NRPA2 | nuclear RNA polymerase A2 | chr1:10479322-10486670 REVERSE LENGTH=1178	0	1588	1	377	3883	4	1170	0.798	0.656	98.9813
OG07051	Rk|c6260_g1 Rs|Unigene46632_A_Rs	Rk|c6260_g1 Rt|Unigene67583_Rt	Rs|Unigene46632_A_Rs Rt|Unigene67583_Rt				Rk|c6260_g1	1544	AT3G01570.1	183	| Symbols: | Oleosin family protein | chr3:222152-222778 REVERSE LENGTH=183	2e-21	101	1	44	520	7	157	0.519	0.363	81.9672
OG07076	Rk|c24655_g1 Rs|CL6065.Contig2_A_Rs	Rk|c24655_g1 Rt|Unigene59619_Rt	Rs|CL6065.Contig2_A_Rs Rt|Unigene59619_Rt				Rk|c24655_g1	3908	AT5G01020.1	410	| Symbols: | Protein kinase superfamily protein | chr5:6309-8270 REVERSE LENGTH=410	0	670	0	229	1533	1	410	0.834	0.793	99.7561
OG07079	Rk|c16798_g1 Rs|Unigene19705_A_Rs	Rk|c16798_g1 Rt|Unigene43266_Rt	Rs|Unigene19705_A_Rs Rt|Unigene43266_Rt				Rk|c16798_g1
OG07096	Rk|c6127_g1 Rs|Unigene17818_A_Rs	Rk|c6127_g1 Rt|Unigene49853_Rt	Rs|Unigene17818_A_Rs Rt|Unigene49853_Rt				Rk|c6127_g1	1429	AT5G24330.1	349	| Symbols: ATXR6, SDG34 | ARABIDOPSIS TRITHORAX-RELATED PROTEIN 6 | chr5:8295245-8296997 REVERSE LENGTH=349	1e-122	436	1	316	1338	4	349	0.74	0.63	98.8539
OG07112	Rk|c15054_g1 Rs|CL10366.Contig1_A_Rs	Rk|c15054_g1 Rt|Unigene69181_Rt	Rs|CL10366.Contig1_A_Rs Rt|Unigene69181_Rt				Rk|c15054_g1	4687	AT5G41950.1	565	| Symbols: | Tetratricopeptide repeat (TPR)-like superfamily protein | chr5:16785825-16789360 FORWARD LENGTH=565	1e-176	617	0	187	1761	47	559	0.735	0.611	90.6195
OG07138	Rk|c56509_g1 Rs|Unigene25216_A_Rs	Rk|c56509_g1 Rt|Unigene68317_Rt	Rs|Unigene25216_A_Rs Rt|Unigene68317_Rt				Rk|c56509_g1	1682	AT5G16880.2	407	| Symbols: | Target of Myb protein 1 | chr5:5549658-5551274 FORWARD LENGTH=407	1e-152	534	2	298	1473	1	407	0.791	0.69	99.7543
OG07143	Rk|c3309_g1 Rs|CL3179.Contig1_A_Rs	Rk|c3309_g1 Rt|Unigene65721_Rt	Rs|CL3179.Contig1_A_Rs Rt|Unigene65721_Rt				Rk|c3309_g1	1178	AT5G38110.1	218	| Symbols: SGA1, SGA01, ASF1B | anti- silencing function 1b | chr5:15208643-15210064 FORWARD LENGTH=218	7e-82	301	0	340	852	1	172	0.907	0.843	78.4404
OG07144	Rk|c27370_g1 Rs|CL13038.Contig1_A_Rs	Rk|c27370_g1 Rt|Unigene69122_Rt	Rs|CL13038.Contig1_A_Rs Rt|Unigene69122_Rt				Rk|c27370_g1	1850	AT5G27470.1	451	| Symbols: | seryl-tRNA synthetase / serine--tRNA ligase | chr5:9695087-9697154 FORWARD LENGTH=451	0	692	0	166	1479	1	439	0.87	0.752	97.1175
OG07148	Rk|c20663_g1 Rs|Unigene44086_A_Rs	Rk|c20663_g1 Rt|Unigene15296_Rt	Rs|Unigene44086_A_Rs Rt|Unigene15296_Rt				Rk|c20663_g1	1725	AT3G19590.1	340	| Symbols: BUB3.1 | Transducin/WD40 repeat-like superfamily protein | chr3:6805798-6808374 FORWARD LENGTH=340	1e-169	593	2	363	1385	1	340	0.889	0.842	99.7059
OG07149	Rk|c45647_g1 Rs|Unigene18734_A_Rs	Rk|c45647_g1 Rt|Unigene65883_Rt	Rs|Unigene18734_A_Rs Rt|Unigene65883_Rt				Rk|c45647_g1	1642	AT1G45688.1	342	| Symbols: | unknown protein; FUNCTIONS IN: molecular_function unknown; INVOLVED IN: biological_process unknown; LOCATED IN: plasma membrane; EXPRESSED IN: 22 plant structures; EXPRESSED DURING: 13 growth stages; BEST Arabidopsis thaliana protein match is: unknown protein (TAIR:AT5G42860.1); Has 258 Blast hits to 242 proteins in 39 species: Archae - 0; Bacteria - 11; Metazoa - 10; Fungi - 14; Pla…	2e-77	287	0	329	1315	1	338	0.553	0.47	98.538
OG07153	Rk|c25184_g3 Rs|Unigene50580_A_Rs	Rk|c25184_g3 Rt|Unigene17526_Rt	Rs|Unigene50580_A_Rs Rt|Unigene17526_Rt				Rk|c25184_g3	1976	AT5G19180.1	454	| Symbols: ECR1 | E1 C-terminal related 1 | chr5:6453375-6455750 FORWARD LENGTH=454	0	647	1	182	1504	13	454	0.81	0.724	97.1366
OG07154	Rk|c22561_g1 Rs|Unigene46558_A_Rs	Rk|c22561_g1 Rt|Unigene61074_Rt	Rs|Unigene46558_A_Rs Rt|Unigene61074_Rt			bZIP	Rk|c22561_g1	1616	AT5G17060.1	192	| Symbols: ATARFB1B, ARFB1B | ADP-ribosylation factor B1B | chr5:5611056-5612639 FORWARD LENGTH=192	2e-97	353	1	293	835	1	181	0.972	0.928	93.75
OG07177	Rk|c16481_g2 Rs|Unigene50597_A_Rs	Rk|c16481_g2 Rt|Unigene66114_Rt	Rs|Unigene50597_A_Rs Rt|Unigene66114_Rt			AP2-EREBP	Rk|c16481_g2	1754	AT1G18740.1	382	| Symbols: | Protein of unknown function (DUF793) | chr1:6464125-6465273 FORWARD LENGTH=382	1e-108	389	1	455	1561	9	382	0.704	0.538	97.644
OG07183	Rk|c50201_g1 Rs|Unigene9500_A_Rs	Rk|c50201_g1 Rt|Unigene64121_Rt	Rs|Unigene9500_A_Rs Rt|Unigene64121_Rt				Rk|c50201_g1	1785	AT3G27230.1	410	| Symbols: | S-adenosyl-L-methionine-dependent methyltransferases superfamily protein | chr3:10054224-10055456 FORWARD LENGTH=410	1e-167	585	0	325	1581	1	410	0.828	0.692	99.7561
OG07187	Rk|c24046_g1 Rs|CL2690.Contig1_A_Rs	Rk|c24046_g1 Rt|Unigene68454_Rt	Rs|CL2690.Contig1_A_Rs Rt|Unigene68454_Rt				Rk|c24046_g1	2586	AT4G38650.1	562	| Symbols: | Glycosyl hydrolase family 10 protein | chr4:18063377-18065769 FORWARD LENGTH=562	0	642	1	506	2179	7	562	0.709	0.557	98.7544
OG07191	Rk|c25364_g1 Rs|CL10072.Contig1_A_Rs	Rk|c25364_g1 Rt|Unigene70585_Rt	Rs|CL10072.Contig1_A_Rs Rt|Unigene70585_Rt				Rk|c25364_g1	3896	AT5G04040.1	825	| Symbols: SDP1 | Patatin-like phospholipase family protein | chr5:1090346-1093003 FORWARD LENGTH=825	0	1105	1	905	3340	1	787	0.787	0.696	95.2727
OG07198	Rk|c23828_g1 Rs|Unigene205_A_Rs	Rk|c23828_g1 Rt|Unigene68462_Rt	Rs|Unigene205_A_Rs Rt|Unigene68462_Rt			AP2-EREBP	Rk|c23828_g1	1850	AT2G26100.1	371	| Symbols: | Galactosyltransferase family protein | chr2:11116212-11118129 REVERSE LENGTH=371	1e-135	478	0	588	1652	11	364	0.776	0.664	95.1482
OG07203	Rk|c15024_g1 Rs|CL8418.Contig1_A_Rs	Rk|c15024_g1 Rt|Unigene11207_Rt	Rs|CL8418.Contig1_A_Rs Rt|Unigene11207_Rt				Rk|c15024_g1	605	AT3G52105.1	70	| Symbols: | unknown protein; FUNCTIONS IN: molecular_function unknown; INVOLVED IN: biological_process unknown; LOCATED IN: endomembrane system; Has 35333 Blast hits to 34131 proteins in 2444 species: Archae - 798; Bacteria - 22429; Metazoa - 974; Fungi - 991; Plants - 531; Viruses - 0; Other Eukaryotes - 9610 (source: NCBI BLink). | chr3:19323394-19323606 FORWARD LENGTH=70	1e-16	83.2	0	120	314	1	65	0.785	0.6	91.4286
OG07222	Rk|c23507_g1 Rs|Unigene829_A_Rs	Rk|c23507_g1 Rt|Unigene69345_Rt	Rs|Unigene829_A_Rs Rt|Unigene69345_Rt				Rk|c23507_g1	2609	AT5G21040.2	539	| Symbols: FBX2 | F-box protein 2 | chr5:7145058-7146677 REVERSE LENGTH=539	0	648	0	580	2277	1	539	0.724	0.585	99.8145
OG07238	Rk|c44987_g1 Rs|Unigene43417_A_Rs	Rk|c44987_g1 Rt|Unigene61330_Rt	Rs|Unigene43417_A_Rs Rt|Unigene61330_Rt				Rk|c44987_g1	969	AT1G47830.1	142	| Symbols: | SNARE-like superfamily protein | chr1:17613346-17614784 REVERSE LENGTH=142	1e-73	273	1	381	806	1	142	0.979	0.944	99.2958
OG07239	Rk|c39190_g1 Rs|CL12702.Contig1_A_Rs	Rt|Unigene62580_Rt Rk|c39190_g1	Rt|Unigene62580_Rt Rs|CL12702.Contig1_A_Rs				Rk|c39190_g1	1014	AT4G35410.2	162	| Symbols: | Clathrin adaptor complex small chain family protein | chr4:16832572-16833796 FORWARD LENGTH=162	6e-79	291	1	221	700	1	160	0.963	0.869	98.1481
OG07248	Rk|c17006_g1 Rs|Unigene43162_A_Rs	Rk|c17006_g1 Rt|Unigene70676_Rt	Rs|Unigene43162_A_Rs Rt|Unigene70676_Rt				Rk|c17006_g1	2750	AT4G31200.1	650	| Symbols: | SWAP (Suppressor-of-White-APricot)/surp RNA-binding domain-containing protein | chr4:15162323-15164568 REVERSE LENGTH=650	1e-162	570	0	294	1970	125	650	0.673	0.552	80.7692
OG07265	Rk|c45279_g1 Rs|CL11558.Contig1_A_Rs	Rk|c45279_g1 Rt|Unigene66364_Rt	Rs|CL11558.Contig1_A_Rs Rt|Unigene66364_Rt				Rk|c45279_g1	983	AT5G15800.1	251	| Symbols: SEP1, AGL2 | K-box region and MADS-box transcription factor family protein | chr5:5151594-5153767 REVERSE LENGTH=251	2e-67	252	1	2	625	34	249	0.728	0.627	85.6574
OG07268	Rk|c11459_g1 Rs|CL10449.Contig2_A_Rs	Rk|c11459_g1 Rt|Unigene54833_Rt	Rs|CL10449.Contig2_A_Rs Rt|Unigene54833_Rt				Rk|c11459_g1	1259	AT1G01360.1	187	| Symbols: RCAR1, PYL9 | regulatory component of ABA receptor 1 | chr1:142138-142914 FORWARD LENGTH=187	2e-72	270	1	515	1012	17	181	0.898	0.789	87.7005
OG07269	Rk|c1368_g1 Rs|Unigene19743_A_Rs	Rk|c1368_g1 Rt|Unigene67876_Rt	Rs|Unigene19743_A_Rs Rt|Unigene67876_Rt				Rk|c1368_g1	1025	AT1G19910.1	165	| Symbols: AVA-P2, AVA-2PE, ATVHA-C2 | ATPase, F0/V0 complex, subunit C protein | chr1:6913317-6914322 FORWARD LENGTH=165	6e-56	214	0	336	830	1	165	0.752	0.727	99.3939
OG07290	Rk|c16926_g1 Rs|Unigene9941_A_Rs	Rk|c16926_g1 Rt|Unigene67171_Rt	Rs|Unigene9941_A_Rs Rt|Unigene67171_Rt				Rk|c16926_g1	1153	AT3G14080.2	128	| Symbols: | Small nuclear ribonucleoprotein family protein | chr3:4667717-4668989 FORWARD LENGTH=128	3e-44	176	0	328	711	1	128	0.797	0.688	99.2188
OG07299	Rk|c21183_g1 Rs|CL7102.Contig1_A_Rs	Rk|c21183_g1 Rt|Unigene54616_Rt	Rs|CL7102.Contig1_A_Rs Rt|Unigene54616_Rt				Rk|c21183_g1	922	AT1G61780.1	98	| Symbols: | postsynaptic protein-related | chr1:22812822-22814016 REVERSE LENGTH=98	6e-47	184	0	199	486	1	98	0.929	0.847	98.9796
OG07307	Rk|c27897_g1 Rs|Unigene19405_A_Rs	Rk|c27897_g1 Rt|Unigene65058_Rt	Rs|Unigene19405_A_Rs Rt|Unigene65058_Rt				Rk|c27897_g1	1396	AT3G20800.1	316	| Symbols: | Cell differentiation, Rcd1-like protein | chr3:7271412-7273897 REVERSE LENGTH=316	1e-143	505	0	344	1294	1	316	0.877	0.818	99.6835
OG07316	Rk|c6929_g1 Rs|Unigene19902_A_Rs	Rk|c6929_g1 Rt|Unigene66859_Rt	Rs|Unigene19902_A_Rs Rt|Unigene66859_Rt				Rk|c6929_g1	1305	AT4G39970.1	316	| Symbols: | Haloacid dehalogenase-like hydrolase (HAD) superfamily protein | chr4:18536678-18538429 REVERSE LENGTH=316	1e-113	404	1	234	986	67	316	0.884	0.777	78.7975
OG07317	Rk|c15641_g1 Rs|Unigene27249_A_Rs	Rk|c15641_g1 Rt|Unigene45184_Rt	Rs|Unigene27249_A_Rs Rt|Unigene45184_Rt				Rk|c15641_g1	948	AT1G28360.1	189	| Symbols: ERF12, ATERF12 | ERF domain protein 12 | chr1:9951934-9952503 FORWARD LENGTH=189	1e-28	124	1	615	809	1	67	0.925	0.881	34.9206
OG07326	Rk|c39773_g1 Rs|Unigene19347_A_Rs	Rk|c39773_g1 Rt|Unigene63912_Rt	Rs|Unigene19347_A_Rs Rt|Unigene63912_Rt				Rk|c39773_g1	2195	AT2G22240.1	510	| Symbols: ATMIPS2, MIPS2, ATIPS2 | myo-inositol-1-phosphate synthase 2 | chr2:9451901-9453938 REVERSE LENGTH=510	0	911	0	427	1959	1	510	0.943	0.873	99.8039
OG07347	Rs|Unigene10098_A_Rs Rk|c1794_g1	Rk|c1794_g1 Rt|Unigene58399_Rt	Rs|Unigene10098_A_Rs Rt|Unigene58399_Rt				Rk|c1794_g1	1764	AT3G06483.1	366	| Symbols: PDK, ATPDHK | pyruvate dehydrogenase kinase | chr3:1990727-1992581 REVERSE LENGTH=366	1e-163	572	2	404	1504	1	365	0.864	0.763	99.4536
OG07358	Rk|c19424_g1 Rs|Unigene9421_A_Rs	Rk|c19424_g1 Rt|Unigene66576_Rt	Rs|Unigene9421_A_Rs Rt|Unigene66576_Rt				Rk|c19424_g1	927	AT1G68310.2	157	| Symbols: AE7 | Protein of unknown function (DUF59) | chr1:25599812-25601239 FORWARD LENGTH=157	1e-66	249	1	249	710	1	153	0.896	0.792	96.8153
OG07361	Rk|c8451_g1 Rs|Unigene16966_A_Rs	Rk|c8451_g1 Rt|Unigene69111_Rt	Rs|Unigene16966_A_Rs Rt|Unigene69111_Rt				Rk|c8451_g1	1616	AT2G18510.1	363	| Symbols: emb2444 | RNA-binding (RRM/RBD/RNP motifs) family protein | chr2:8031554-8033517 REVERSE LENGTH=363	1e-122	437	0	250	996	1	244	0.916	0.872	66.9421
OG07407	Rk|c16883_g1 Rs|Unigene19301_A_Rs	Rk|c16883_g1 Rt|Unigene38219_Rt	Rs|Unigene19301_A_Rs Rt|Unigene38219_Rt				Rk|c16883_g1	1649	AT3G27000.1	389	| Symbols: ARP2, ATARP2, WRM | actin related protein 2 | chr3:9952787-9955784 REVERSE LENGTH=389	0	725	1	299	1465	1	389	0.972	0.877	99.7429
OG07413	Rk|c24937_g1 Rs|CL4946.Contig1_A_Rs	Rk|c24937_g1 Rt|Unigene65266_Rt	Rs|CL4946.Contig1_A_Rs Rt|Unigene65266_Rt			RAV	Rk|c24937_g1	2669	AT1G14670.1	592	| Symbols: | Endomembrane protein 70 protein family | chr1:5037669-5040199 FORWARD LENGTH=592	0	973	0	346	2058	22	592	0.87	0.82	96.2838
OG07415	Rk|c17238_g1 Rs|CL7084.Contig1_A_Rs	Rk|c17238_g1 Rt|Unigene67504_Rt	Rs|CL7084.Contig1_A_Rs Rt|Unigene67504_Rt				Rk|c17238_g1	2039	AT5G20890.1	527	| Symbols: | TCP-1/cpn60 chaperonin family protein | chr5:7087020-7089906 REVERSE LENGTH=527	0	894	2	201	1781	1	527	0.926	0.863	99.8102
OG07425	Rk|c27093_g3 Rs|CL9467.Contig1_A_Rs	Rk|c27093_g3 Rt|Unigene6_Rt	Rs|CL9467.Contig1_A_Rs Rt|Unigene6_Rt				Rk|c27093_g3	2881	AT1G13160.1	804	| Symbols: | ARM repeat superfamily protein | chr1:4484634-4488388 FORWARD LENGTH=804	1e-147	519	2	225	1748	11	522	0.709	0.525	63.5572
OG07429	Rk|c27371_g1 Rs|CL4429.Contig1_A_Rs	Rk|c27371_g1 Rt|Unigene52546_Rt	Rs|CL4429.Contig1_A_Rs Rt|Unigene52546_Rt				Rk|c27371_g1	1785	AT1G58080.1	411	| Symbols: ATATP-PRT1, HISN1A, ATP-PRT1 | ATP phosphoribosyl transferase 1 | chr1:21504562-21507429 REVERSE LENGTH=411	1e-154	542	1	122	1288	9	402	0.797	0.709	95.6204
OG07435	Rk|c20849_g1 Rs|Unigene19215_A_Rs	Rk|c20849_g1 Rt|Unigene46750_Rt	Rs|Unigene19215_A_Rs Rt|Unigene46750_Rt				Rk|c20849_g1	1494	AT1G05850.1	321	| Symbols: POM1, ERH2, ELP1, CTL1, ELP, HOT2, ATCTL1 | Chitinase family protein | chr1:1766833-1768117 REVERSE LENGTH=321	1e-136	481	0	325	1149	45	319	0.876	0.775	85.3583
OG07453	Rk|c2408_g1 Rs|CL3230.Contig2_A_Rs	Rk|c2408_g1 Rt|Unigene15804_Rt	Rs|CL3230.Contig2_A_Rs Rt|Unigene15804_Rt				Rk|c2408_g1	2562	AT5G15080.1	493	| Symbols: | Protein kinase superfamily protein | chr5:4886414-4888555 FORWARD LENGTH=493	0	657	2	756	2093	44	490	0.805	0.737	90.4665
OG07454	Rk|c8730_g1 Rs|Unigene25342_A_Rs	Rk|c8730_g1 Rt|Unigene71188_Rt	Rs|Unigene25342_A_Rs Rt|Unigene71188_Rt				Rk|c8730_g1	4597	AT2G02560.2	1217	| Symbols: CAND1, ATCAND1, ETA2, TIP120, HVE | cullin-associated and neddylation dissociated | chr2:690345-697342 FORWARD LENGTH=1217	0	1762	2	666	4319	1	1217	0.855	0.742	99.9178
OG07458	Rk|c39331_g1 Rs|Unigene10337_A_Rs	Rk|c39331_g1 Rt|Unigene65365_Rt	Rs|Unigene10337_A_Rs Rt|Unigene65365_Rt				Rk|c39331_g1	1343	AT5G40770.1	277	| Symbols: ATPHB3, PHB3 | prohibitin 3 | chr5:16315589-16316621 REVERSE LENGTH=277	8e-94	341	2	430	1230	9	275	0.775	0.689	96.0289
OG07462	Rk|c19294_g1 Rs|Unigene43522_A_Rs	Rk|c19294_g1 Rt|Unigene70750_Rt	Rs|Unigene43522_A_Rs Rt|Unigene70750_Rt				Rk|c19294_g1	1369	AT5G22950.1	229	| Symbols: VPS24.1 | SNF7 family protein | chr5:7681380-7682720 FORWARD LENGTH=229	3e-75	279	0	208	888	1	229	0.76	0.659	99.5633
OG07465	Rk|c20985_g1 Rs|Unigene47076_A_Rs	Rk|c20985_g1 Rt|Unigene66005_Rt	Rs|Unigene47076_A_Rs Rt|Unigene66005_Rt				Rk|c20985_g1	1066	AT5G41340.1	187	| Symbols: UBC4, ATUBC4 | ubiquitin conjugating enzyme 4 | chr5:16538296-16539956 REVERSE LENGTH=187	6e-71	262	2	171	599	1	143	0.93	0.846	75.9358
OG07485	Rk|c19953_g1 Rs|Unigene42888_A_Rs	Rk|c19953_g1 Rt|Unigene70681_Rt	Rs|Unigene42888_A_Rs Rt|Unigene70681_Rt				Rk|c19953_g1	1272	AT5G04850.1	235	| Symbols: VPS60.2 | SNF7 family protein | chr5:1408246-1409806 REVERSE LENGTH=235	1e-104	375	2	183	887	1	235	0.899	0.785	99.5745
OG07510	Rk|c23131_g1 Rs|Unigene19689_A_Rs	Rk|c23131_g1 Rt|Unigene69890_Rt	Rs|Unigene19689_A_Rs Rt|Unigene69890_Rt				Rk|c23131_g1	1428	AT2G32600.1	277	| Symbols: | hydroxyproline-rich glycoprotein family protein | chr2:13833779-13835525 REVERSE LENGTH=277	2e-94	343	1	179	811	1	211	0.844	0.777	75.8123
OG07516	Rk|c7278_g1 Rs|Unigene18918_A_Rs	Rk|c7278_g1 Rt|Unigene54985_Rt	Rs|Unigene18918_A_Rs Rt|Unigene54985_Rt				Rk|c7278_g1	803	AT5G43260.1	97	| Symbols: | chaperone protein dnaJ-related | chr5:17357693-17357986 REVERSE LENGTH=97	5e-40	161	0	240	533	1	95	0.837	0.714	96.9072
OG07523	Rk|c19900_g1 Rs|Unigene46516_A_Rs	Rk|c19900_g1 Rt|Unigene63034_Rt	Rs|Unigene46516_A_Rs Rt|Unigene63034_Rt				Rk|c19900_g1	2331	AT1G10580.1	573	| Symbols: | Transducin/WD40 repeat-like superfamily protein | chr1:3491560-3493665 REVERSE LENGTH=573	0	909	2	383	2086	11	573	0.84	0.764	98.0803
OG07525	Rk|c26154_g1 Rs|Unigene19452_A_Rs	Rk|c26154_g1 Rt|Unigene62128_Rt	Rs|Unigene19452_A_Rs Rt|Unigene62128_Rt				Rk|c26154_g1	2485	AT2G41370.1	491	| Symbols: BOP2 | Ankyrin repeat family protein / BTB/POZ domain-containing protein | chr2:17238019-17240203 REVERSE LENGTH=491	1e-173	606	2	24	1226	1	402	0.843	0.784	81.6701
OG07532	Rk|c33480_g1 Rs|CL1895.Contig2_A_Rs	Rk|c33480_g1 Rt|Unigene57843_Rt	Rs|CL1895.Contig2_A_Rs Rt|Unigene57843_Rt				Rk|c33480_g1	1784	AT1G30620.2	419	| Symbols: HSR8, MUR4, UXE1 | NAD(P)-binding Rossmann-fold superfamily protein | chr1:10855496-10857970 FORWARD LENGTH=419	0	685	2	337	1557	4	410	0.904	0.816	96.8974
OG07544	Rk|c34271_g1 Rs|CL11641.Contig2_A_Rs	Rk|c34271_g1 Rt|Unigene13917_Rt	Rs|CL11641.Contig2_A_Rs Rt|Unigene13917_Rt				Rk|c34271_g1	678	AT2G22640.1	85	| Symbols: HSPC300, BRK1, ATBRK1 | BRICK1, putative | chr2:9623283-9623938 FORWARD LENGTH=85	2e-31	132	0	196	444	1	83	0.88	0.807	96.4706
OG07547	Rk|c44517_g1 Rs|Unigene4540_A_Rs	Rk|c44517_g1 Rt|Unigene60175_Rt	Rs|Unigene4540_A_Rs Rt|Unigene60175_Rt				Rk|c44517_g1	996	AT2G03350.1	179	| Symbols: | Protein of unknown function, DUF538 | chr2:1019733-1021071 REVERSE LENGTH=179	6e-55	211	1	272	814	1	175	0.729	0.624	97.2067
OG07552	Rk|c4642_g1 Rs|Unigene43876_A_Rs	Rk|c4642_g1 Rt|Unigene69814_Rt	Rs|Unigene43876_A_Rs Rt|Unigene69814_Rt				Rk|c4642_g1	910	AT1G09580.1	217	| Symbols: | emp24/gp25L/p24 family/GOLD family protein | chr1:3104657-3106092 FORWARD LENGTH=217	4e-78	288	0	79	663	20	217	0.848	0.672	90.7834
OG07576	Rk|c19068_g1 Rs|Unigene10004_A_Rs	Rk|c19068_g1 Rt|Unigene51568_Rt	Rs|Unigene10004_A_Rs Rt|Unigene51568_Rt				Rk|c19068_g1	1000	AT3G09085.1	112	| Symbols: | Protein of unknown function (DUF962) | chr3:2782238-2782576 FORWARD LENGTH=112	2e-39	159	0	568	900	1	111	0.73	0.64	98.2143
OG07580	Rk|c24112_g1 Rs|CL7027.Contig1_A_Rs	Rk|c24112_g1 Rt|Unigene6561_Rt	Rs|CL7027.Contig1_A_Rs Rt|Unigene6561_Rt				Rk|c24112_g1	1571	AT5G25460.1	369	| Symbols: | Protein of unknown function, DUF642 | chr5:8863430-8865394 FORWARD LENGTH=369	1e-159	560	0	414	1475	1	356	0.877	0.765	96.206
OG07588	Rk|c22314_g1 Rs|CL1447.Contig2_A_Rs	Rk|c22314_g1 Rt|Unigene15624_Rt	Rt|Unigene15624_Rt Rs|CL1447.Contig2_A_Rs				Rk|c22314_g1	1839	AT3G07630.2	381	| Symbols: ADT2 | arogenate dehydratase 2 | chr3:2435457-2437530 FORWARD LENGTH=381	1e-126	448	1	449	1291	98	381	0.87	0.803	74.2782
OG07613	Rk|c10654_g1 Rs|Unigene24522_A_Rs	Rk|c10654_g1 Rt|Unigene69020_Rt	Rs|Unigene24522_A_Rs Rt|Unigene69020_Rt				Rk|c10654_g1	257	AT1G22410.1	527	| Symbols: | Class-II DAHP synthetase family protein | chr1:7912120-7914742 FORWARD LENGTH=527	2e-22	100	1	110	256	464	512	0.98	0.959	9.10816
OG07616	Rk|c19707_g1 Rs|Unigene9843_A_Rs	Rk|c19707_g1 Rt|Unigene51605_Rt	Rs|Unigene9843_A_Rs Rt|Unigene51605_Rt				Rk|c19707_g1	839	AT1G07360.1	481	| Symbols: | CCCH-type zinc fingerfamily protein with RNA-binding domain | chr1:2260562-2262795 REVERSE LENGTH=481	1e-133	471	1	101	838	1	246	0.947	0.89	50.9356
OG07624	Rk|c23232_g1 Rs|CL2134.Contig1_A_Rs	Rk|c23232_g1 Rt|Unigene142_Rt	Rs|CL2134.Contig1_A_Rs Rt|Unigene142_Rt			C2H2	Rk|c23232_g1	699	AT5G02280.1	141	| Symbols: | SNARE-like superfamily protein | chr5:469377-470129 FORWARD LENGTH=141	2e-70	262	1	188	610	1	141	0.943	0.887	99.2908
OG07665	Rk|c22177_g1 Rs|Unigene45911_A_Rs	Rk|c22177_g1 Rt|Unigene68081_Rt	Rs|Unigene45911_A_Rs Rt|Unigene68081_Rt				Rk|c22177_g1	727	AT1G62040.2	133	| Symbols: ATG8C | Ubiquitin-like superfamily protein | chr1:22932782-22934253 FORWARD LENGTH=133	2e-50	195	1	155	517	13	133	0.868	0.793	90.2256
OG07687	Rk|c13884_g1 Rs|Unigene24495_A_Rs	Rk|c13884_g1 Rt|Unigene67074_Rt	Rs|Unigene24495_A_Rs Rt|Unigene67074_Rt				Rk|c13884_g1	2330	AT5G51280.1	591	| Symbols: | DEAD-box protein abstrakt, putative | chr5:20841456-20843645 FORWARD LENGTH=591	0	971	2	253	1977	17	591	0.918	0.843	97.1235
OG07698	Rk|c16749_g1 Rs|Unigene44052_A_Rs	Rk|c16749_g1 Rt|Unigene67083_Rt	Rs|Unigene44052_A_Rs Rt|Unigene67083_Rt	Unigene44052_A	-1.90206		Rk|c16749_g1	1263	AT1G43130.1	261	| Symbols: LCV2 | like COV 2 | chr1:16228661-16231158 REVERSE LENGTH=261	2e-99	359	1	128	886	1	261	0.808	0.686	99.6169
OG07701	Rk|c9737_g1 Rs|Unigene1600_A_Rs	Rk|c9737_g1 Rt|Unigene69774_Rt	Rs|Unigene1600_A_Rs Rt|Unigene69774_Rt				Rk|c9737_g1	1548	AT3G49080.1	430	| Symbols: | Ribosomal protein S5 domain 2-like superfamily protein | chr3:18194500-18196657 REVERSE LENGTH=430	1e-95	347	1	384	1007	223	430	0.913	0.788	48.1395
OG07708	Rk|c33814_g1 Rs|Unigene46627_A_Rs	Rk|c33814_g1 Rt|Unigene52260_Rt	Rs|Unigene46627_A_Rs Rt|Unigene52260_Rt				Rk|c33814_g1	1594	AT1G21600.2	328	| Symbols: PTAC6 | plastid transcriptionally active 6 | chr1:7571514-7573782 REVERSE LENGTH=328	1e-122	437	1	553	1290	80	327	0.915	0.815	75.3049
OG07711	Rk|c6315_g1 Rs|Unigene19174_A_Rs	Rk|c6315_g1 Rt|Unigene52915_Rt	Rs|Unigene19174_A_Rs Rt|Unigene52915_Rt				Rk|c6315_g1	912	AT1G18720.1	206	| Symbols: | Protein of unknown function (DUF962) | chr1:6458020-6459658 REVERSE LENGTH=206	2e-64	243	0	175	684	6	192	0.759	0.615	90.2913
OG07721	Rk|c20320_g1 Rs|Unigene28736_A_Rs	Rk|c20320_g1 Rt|Unigene52986_Rt	Rs|Unigene28736_A_Rs Rt|Unigene52986_Rt				Rk|c20320_g1	952	AT5G62150.1	102	| Symbols: | peptidoglycan-binding LysM domain-containing protein | chr5:24958325-24958633 FORWARD LENGTH=102	6e-23	105	1	326	523	39	102	0.833	0.727	61.7647
OG07722	Rk|c23454_g1 Rs|Unigene38881_A_Rs	Rk|c23454_g1 Rt|Unigene65311_Rt	Rs|Unigene38881_A_Rs Rt|Unigene65311_Rt				Rk|c23454_g1	2335	AT4G36220.1	520	| Symbols: FAH1, CYP84A1 | ferulic acid 5-hydroxylase 1 | chr4:17137584-17139619 REVERSE LENGTH=520	0	654	2	501	1883	52	517	0.816	0.7	89.4231
OG07734	Rk|c7022_g1 Rs|Unigene45839_A_Rs	Rk|c7022_g1 Rt|Unigene69170_Rt	Rs|Unigene45839_A_Rs Rt|Unigene69170_Rt				Rk|c7022_g1	1188	AT2G47580.1	250	| Symbols: U1A | spliceosomal protein U1A | chr2:19517229-19518686 FORWARD LENGTH=250	3e-70	262	1	309	1037	3	250	0.683	0.574	98.8
OG07736	Rk|c11672_g1 Rs|Unigene18852_A_Rs	Rk|c11672_g1 Rt|Unigene41829_Rt	Rs|Unigene18852_A_Rs Rt|Unigene41829_Rt				Rk|c11672_g1	2043	AT4G27600.1	471	| Symbols: NARA5 | pfkB-like carbohydrate kinase family protein | chr4:13782753-13785005 REVERSE LENGTH=471	1e-161	564	1	375	1379	119	453	0.922	0.821	70.913
OG07744	Rk|c20961_g1 Rs|Unigene43259_A_Rs	Rk|c20961_g1 Rt|Unigene9899_Rt	Rs|Unigene43259_A_Rs Rt|Unigene9899_Rt				Rk|c20961_g1	1398	AT1G18080.1	327	| Symbols: ATARCA, RACK1A_AT, RACK1A | Transducin/WD40 repeat-like superfamily protein | chr1:6222325-6223901 FORWARD LENGTH=327	1e-167	583	0	337	1314	1	327	0.933	0.853	99.6942
OG07746	Rk|c16208_g1 Rs|CL8439.Contig1_A_Rs	Rk|c16208_g1 Rt|Unigene65171_Rt	Rs|CL8439.Contig1_A_Rs Rt|Unigene65171_Rt				Rk|c16208_g1	750	AT2G23340.1	176	| Symbols: DEAR3 | DREB and EAR motif protein 3 | chr2:9938186-9938716 FORWARD LENGTH=176	2e-41	166	0	259	678	19	171	0.712	0.627	86.3636
OG07748	Rk|c38926_g1 Rs|CL6188.Contig2_A_Rs	Rk|c38926_g1 Rt|Unigene60667_Rt	Rs|CL6188.Contig2_A_Rs Rt|Unigene60667_Rt				Rk|c38926_g1	1288	AT3G55620.1	245	| Symbols: emb1624 | Translation initiation factor IF6 | chr3:20634581-20636312 FORWARD LENGTH=245	1e-128	456	0	257	991	1	245	0.971	0.902	99.5918
OG07762	Rk|c22176_g1 Rs|Unigene44012_A_Rs	Rk|c22176_g1 Rt|Unigene63091_Rt	Rs|Unigene44012_A_Rs Rt|Unigene63091_Rt				Rk|c22176_g1	1180	AT3G07510.2	189	| Symbols: | unknown protein; FUNCTIONS IN: molecular_function unknown; INVOLVED IN: biological_process unknown; LOCATED IN: cellular_component unknown; EXPRESSED IN: 22 plant structures; EXPRESSED DURING: 13 growth stages; BEST Arabidopsis thaliana protein match is: unknown protein (TAIR:AT2G01580.1); Has 133 Blast hits to 133 proteins in 14 species: Archae - 0; Bacteria - 4; Metazoa - 0; Fungi …	2e-63	240	1	274	801	14	189	0.807	0.722	92.5926
OG07767	Rk|c39150_g1 Rs|Unigene10250_A_Rs	Rk|c39150_g1 Rt|Unigene59906_Rt	Rs|Unigene10250_A_Rs Rt|Unigene59906_Rt				Rk|c39150_g1	227	AT4G28660.2	198	| Symbols: PSB28 | photosystem II reaction center PSB28 protein | chr4:14150008-14150933 FORWARD LENGTH=198	3e-08	53.5	1	146	226	170	196	0.926	0.815	13.1313
OG07775	Rk|c17509_g1 Rs|CL6881.Contig1_A_Rs	Rk|c17509_g1 Rt|Unigene94_Rt	Rs|CL6881.Contig1_A_Rs Rt|Unigene94_Rt				Rk|c17509_g1	837	AT1G57870.3	443	| Symbols: SK42 | shaggy-like kinase 42 | chr1:21431138-21434877 REVERSE LENGTH=443	1e-49	193	2	447	833	19	147	0.862	0.708	28.8939
OG07778	Rk|c27365_g1 Rs|CL9092.Contig1_A_Rs	Rk|c27365_g1 Rt|Unigene56883_Rt	Rs|CL9092.Contig1_A_Rs Rt|Unigene56883_Rt				Rk|c27365_g1	964	AT3G24830.1	206	| Symbols: | Ribosomal protein L13 family protein | chr3:9064613-9065871 FORWARD LENGTH=206	1e-102	368	0	64	681	1	206	0.937	0.869	99.5146
OG07781	Rk|c38803_g1 Rs|Unigene2136_A_Rs	Rk|c38803_g1 Rt|Unigene66930_Rt	Rs|Unigene2136_A_Rs Rt|Unigene66930_Rt				Rk|c38803_g1	1475	AT2G20060.1	300	| Symbols: | Ribosomal protein L4/L1 family | chr2:8659384-8661227 FORWARD LENGTH=300	1e-110	395	1	323	1222	1	300	0.809	0.678	99.6667
OG07786	Rk|c19903_g1 Rs|CL9406.Contig1_A_Rs	Rk|c19903_g1 Rt|Unigene66553_Rt	Rs|CL9406.Contig1_A_Rs Rt|Unigene66553_Rt				Rk|c19903_g1	1577	AT1G62400.1	345	| Symbols: HT1 | Protein kinase superfamily protein | chr1:23090243-23091529 FORWARD LENGTH=345	1e-167	586	2	166	1179	1	345	0.907	0.843	99.7101
OG07793	Rk|c39234_g1 Rs|Unigene10426_A_Rs	Rk|c39234_g1 Rt|Unigene70639_Rt	Rs|Unigene10426_A_Rs Rt|Unigene70639_Rt				Rk|c39234_g1	2097	AT1G72330.1	540	| Symbols: ALAAT2 | alanine aminotransferase 2 | chr1:27233637-27236571 FORWARD LENGTH=540	0	824	0	358	1776	68	540	0.928	0.85	87.4074
OG07803	Rk|c17077_g1 Rs|Unigene45938_A_Rs	Rk|c17077_g1 Rt|Unigene68231_Rt	Rs|Unigene45938_A_Rs Rt|Unigene68231_Rt				Rk|c17077_g1	983	ATCG00420.1	158	| Symbols: NDHJ | NADH dehydrogenase subunit J | chrC:48677-49153 REVERSE LENGTH=158	2e-84	309	2	30	503	1	158	0.943	0.911	99.3671
OG07804	Rk|c28041_g1 Rs|Unigene19348_A_Rs	Rk|c28041_g1 Rt|Unigene70231_Rt	Rs|Unigene19348_A_Rs Rt|Unigene70231_Rt				Rk|c28041_g1	1573	AT1G02130.1	203	| Symbols: ATRAB1B, ARA5, ARA-5, ATRABD2A, RABD2A, RA-5 | RAS 5 | chr1:400350-401788 REVERSE LENGTH=203	1e-100	361	0	232	837	1	202	0.936	0.866	99.0148
OG07805	Rk|c38704_g1 Rs|Unigene19098_A_Rs	Rk|c38704_g1 Rt|Unigene57600_Rt	Rs|Unigene19098_A_Rs Rt|Unigene57600_Rt				Rk|c38704_g1	776	AT5G20570.1	118	| Symbols: ROC1, RBX1, HRT1, ATRBX1 | RING-box 1 | chr5:6956905-6958221 REVERSE LENGTH=118	1e-51	200	1	272	619	1	118	0.831	0.78	99.1525
OG07810	Rk|c14977_g1 Rs|Unigene24475_A_Rs	Rk|c14977_g1 Rt|Unigene70174_Rt	Rs|Unigene24475_A_Rs Rt|Unigene70174_Rt				Rk|c14977_g1	1510	AT5G05780.1	308	| Symbols: RPN8A, AE3, ATHMOV34 | RP non-ATPase subunit 8A | chr5:1735862-1738176 FORWARD LENGTH=308	1e-158	554	1	215	1114	1	300	0.97	0.923	97.0779
OG07817	Rk|c27005_g1 Rs|CL8982.Contig1_A_Rs	Rk|c27005_g1 Rt|Unigene58926_Rt	Rs|CL8982.Contig1_A_Rs Rt|Unigene58926_Rt				Rk|c27005_g1	4297	AT4G08520.1	181	| Symbols: | SNARE-like superfamily protein | chr4:5417887-5420295 FORWARD LENGTH=181	5e-61	234	0	3632	4174	1	181	0.79	0.646	99.4475
OG07822	Rk|c11174_g1 Rs|Unigene19805_A_Rs	Rk|c11174_g1 Rt|Unigene66355_Rt	Rs|Unigene19805_A_Rs Rt|Unigene66355_Rt				Rk|c11174_g1	1058	AT2G47170.1	181	| Symbols: ARF1A1C | Ras-related small GTP-binding family protein | chr2:19367264-19368518 FORWARD LENGTH=181	7e-42	168	1	812	1057	100	181	1	1	44.7514
OG07825	Rk|c19413_g1 Rs|Unigene10320_A_Rs	Rk|c19413_g1 Rt|Unigene61416_Rt	Rs|Unigene10320_A_Rs Rt|Unigene61416_Rt				Rk|c19413_g1	1540	AT3G25520.1	301	| Symbols: ATL5, PGY3, OLI5, RPL5A | ribosomal protein L5 | chr3:9269573-9271327 REVERSE LENGTH=301	1e-121	431	2	516	1385	1	290	0.838	0.738	96.0133
OG07834	Rk|c10851_g1 Rs|CL8538.Contig1_A_Rs	Rk|c10851_g1 Rt|Unigene48521_Rt	Rs|CL8538.Contig1_A_Rs Rt|Unigene48521_Rt				Rk|c10851_g1	411	AT5G52420.1	242	| Symbols: | unknown protein; FUNCTIONS IN: molecular_function unknown; INVOLVED IN: biological_process unknown; LOCATED IN: endoplasmic reticulum; EXPRESSED IN: 24 plant structures; EXPRESSED DURING: 13 growth stages; BEST Arabidopsis thaliana protein match is: unknown protein (TAIR:AT5G23920.1); Has 30201 Blast hits to 17322 proteins in 780 species: Archae - 12; Bacteria - 1396; Metazoa - 17338…	2e-16	81.6	0	28	282	1	84	0.674	0.558	34.2975
OG07835	Rk|c27732_g1 Rs|CL11285.Contig1_A_Rs	Rk|c27732_g1 Rt|Unigene69313_Rt	Rs|CL11285.Contig1_A_Rs Rt|Unigene69313_Rt				Rk|c27732_g1	799	AT5G44710.1	102	| Symbols: | CONTAINS InterPro DOMAIN/s: Ribosomal protein S27/S33, mitochondrial (InterPro:IPR013219); Has 101 Blast hits to 101 proteins in 55 species: Archae - 0; Bacteria - 0; Metazoa - 8; Fungi - 59; Plants - 26; Viruses - 0; Other Eukaryotes - 8 (source: NCBI BLink). | chr5:18041621-18042322 FORWARD LENGTH=102	2e-22	102	2	123	419	4	102	0.626	0.535	96.0784
OG07837	Rk|c56072_g1 Rs|Unigene10344_A_Rs	Rk|c56072_g1 Rt|Unigene18242_Rt	Rs|Unigene10344_A_Rs Rt|Unigene18242_Rt				Rk|c56072_g1	742	AT4G18590.1	106	| Symbols: | Nucleic acid-binding, OB-fold-like protein | chr4:10236524-10236940 FORWARD LENGTH=106	1e-30	130	2	309	626	1	106	0.736	0.575	99.0566
OG07843	Rk|c51675_g1 Rs|Unigene9461_A_Rs	Rk|c51675_g1 Rt|Unigene69598_Rt	Rs|Unigene9461_A_Rs Rt|Unigene69598_Rt				Rk|c51675_g1	1892	AT4G23160.1	1262	| Symbols: CRK8 | cysteine-rich RLK (RECEPTOR-like protein kinase) 8 | chr4:12129485-12134086 FORWARD LENGTH=1262	1e-124	441	1	362	1888	38	553	0.617	0.43	40.8082
OG07844	Rk|c23700_g1 Rs|Unigene43821_A_Rs	Rk|c23700_g1 Rt|Unigene70662_Rt	Rs|Unigene43821_A_Rs Rt|Unigene70662_Rt				Rk|c23700_g1	1151	AT1G79010.1	222	| Symbols: | Alpha-helical ferredoxin | chr1:29725138-29726933 REVERSE LENGTH=222	7e-88	321	0	142	792	2	214	0.806	0.737	95.4955
OG07852	Rk|c16676_g1 Rs|Unigene44002_A_Rs	Rk|c16676_g1 Rt|Unigene66147_Rt	Rs|Unigene44002_A_Rs Rt|Unigene66147_Rt				Rk|c16676_g1	1105	AT3G25920.1	277	| Symbols: RPL15 | ribosomal protein L15 | chr3:9491268-9492558 REVERSE LENGTH=277	3e-86	315	2	186	923	21	270	0.769	0.669	89.8917
OG07863	Rk|c24745_g4 Rs|CL10947.Contig2_A_Rs	Rk|c24745_g4 Rt|Unigene60952_Rt	Rs|CL10947.Contig2_A_Rs Rt|Unigene60952_Rt				Rk|c24745_g4	2023	AT2G38060.1	512	| Symbols: PHT4;2 | phosphate transporter 4;2 | chr2:15922727-15925623 REVERSE LENGTH=512	1e-164	574	0	398	1732	72	512	0.772	0.655	85.9375
OG07865	Rk|c21742_g1 Rs|CL11328.Contig1_A_Rs	Rk|c21742_g1 Rt|Unigene67098_Rt	Rs|CL11328.Contig1_A_Rs Rt|Unigene67098_Rt				Rk|c21742_g1	1359	AT4G21160.4	337	| Symbols: ZAC | Calcium-dependent ARF-type GTPase activating protein family | chr4:11284694-11286532 FORWARD LENGTH=337	1e-136	480	1	203	1186	1	337	0.816	0.706	99.7033
OG07872	Rk|c27482_g1 Rs|Unigene43383_A_Rs	Rk|c27482_g1 Rt|Unigene68347_Rt	Rs|Unigene43383_A_Rs Rt|Unigene68347_Rt			NAC	Rk|c27482_g1	2121	AT3G57150.1	565	| Symbols: NAP57, AtNAP57, CBF5, AtCBF5 | homologue of NAP57 | chr3:21154255-21155952 REVERSE LENGTH=565	0	716	1	714	1946	18	428	0.92	0.856	72.5664
OG07878	Rk|c21633_g1 Rs|Unigene47364_A_Rs	Rk|c21633_g1 Rt|Unigene999_Rt	Rs|Unigene47364_A_Rs Rt|Unigene999_Rt				Rk|c21633_g1	1956	AT5G14390.1	369	| Symbols: | alpha/beta-Hydrolases superfamily protein | chr5:4637551-4639575 REVERSE LENGTH=369	1e-127	315	0	436	1170	1	208	0.731	0.669	56.0976
OG07888	Rk|c1930_g1 Rs|Unigene10283_A_Rs	Rk|c1930_g1 Rt|Unigene64101_Rt	Rs|Unigene10283_A_Rs Rt|Unigene64101_Rt				Rk|c1930_g1	1766	AT5G55640.1	149	| Symbols: | unknown protein; Has 30201 Blast hits to 17322 proteins in 780 species: Archae - 12; Bacteria - 1396; Metazoa - 17338; Fungi - 3422; Plants - 5037; Viruses - 0; Other Eukaryotes - 2996 (source: NCBI BLink). | chr5:22533244-22533923 REVERSE LENGTH=149	2e-30	131	0	1081	1458	20	148	0.692	0.554	85.906
OG07919	Rk|c50256_g1 Rs|Unigene46169_A_Rs	Rk|c50256_g1 Rt|Unigene68461_Rt	Rs|Unigene46169_A_Rs Rt|Unigene68461_Rt				Rk|c50256_g1	1557	AT3G04790.1	276	| Symbols: | Ribose 5-phosphate isomerase, type A protein | chr3:1313365-1314195 FORWARD LENGTH=276	1e-97	353	1	437	1108	43	266	0.884	0.786	80.7971
OG07930	Rk|c21292_g1 Rs|Unigene10577_A_Rs	Rk|c21292_g1 Rt|Unigene37009_Rt	Rs|Unigene10577_A_Rs Rt|Unigene37009_Rt				Rk|c21292_g1	751	AT4G40030.2	164	| Symbols: | Histone superfamily protein | chr4:18555840-18556827 REVERSE LENGTH=164	1e-71	266	2	300	710	28	164	1	0.993	82.9268
OG07933	Rk|c4645_g1 Rs|Unigene24432_A_Rs	Rk|c4645_g1 Rt|Unigene41738_Rt	Rs|Unigene24432_A_Rs Rt|Unigene41738_Rt				Rk|c4645_g1	1287	AT1G26670.1	222	| Symbols: VTI12, ATVTI12, VTI1B | Vesicle transport v-SNARE family protein | chr1:9216103-9217793 FORWARD LENGTH=222	1e-73	274	2	324	917	1	199	0.844	0.698	89.1892
OG07944	Rk|c56578_g1 Rs|CL6540.Contig1_A_Rs	Rk|c56578_g1 Rt|Unigene70108_Rt	Rs|CL6540.Contig1_A_Rs Rt|Unigene70108_Rt				Rk|c56578_g1	802	AT3G58170.1	122	| Symbols: ATBS14A, ATBET11, BET11, BS14A | BET1P/SFT1P-like protein 14A | chr3:21542632-21543775 REVERSE LENGTH=122	1e-50	196	0	199	567	1	122	0.919	0.797	99.1803
OG07954	Rk|c25026_g1 Rs|Unigene46142_A_Rs	Rk|c25026_g1 Rt|Unigene70237_Rt	Rs|Unigene46142_A_Rs Rt|Unigene70237_Rt				Rk|c25026_g1	4651	AT4G00060.1	1481	| Symbols: MEE44 | Nucleotidyltransferase family protein | chr4:21437-27996 FORWARD LENGTH=1481	0	897	2	6	2312	669	1403	0.708	0.595	49.5611
OG07957	Rk|c22045_g1 Rs|Unigene38720_A_Rs	Rk|c22045_g1 Rt|Unigene70739_Rt	Rs|Unigene38720_A_Rs Rt|Unigene70739_Rt				Rk|c22045_g1	1287	AT3G11530.2	113	| Symbols: | Vacuolar protein sorting 55 (VPS55) family protein | chr3:3628801-3629885 REVERSE LENGTH=113	1e-58	224	1	683	1021	1	113	0.965	0.929	99.115
OG07963	Rs|Unigene25866_A_Rs Rk|c15862_g1	Rt|Unigene55989_Rt Rk|c15862_g1	Rs|Unigene25866_A_Rs Rt|Unigene55989_Rt			AP2-EREBP	Rk|c15862_g1	607	AT3G61260.1	212	| Symbols: | Remorin family protein | chr3:22675403-22676701 REVERSE LENGTH=212	1e-32	136	1	206	607	65	201	0.679	0.518	64.1509
OG07974	Rk|c25175_g1 Rs|Unigene19086_A_Rs	Rk|c25175_g1 Rt|Unigene70419_Rt	Rs|Unigene19086_A_Rs Rt|Unigene70419_Rt				Rk|c25175_g1	2635	AT3G60260.4	266	| Symbols: | ELMO/CED-12 family protein | chr3:22274303-22276839 FORWARD LENGTH=266	1e-124	443	2	480	1277	1	266	0.895	0.797	99.6241
OG07991	Rk|c15863_g1 Rs|Unigene10137_A_Rs	Rk|c15863_g1 Rt|Unigene62676_Rt	Rs|Unigene10137_A_Rs Rt|Unigene62676_Rt				Rk|c15863_g1	1559	AT5G36290.2	293	| Symbols: | Uncharacterized protein family (UPF0016) | chr5:14302977-14304972 FORWARD LENGTH=293	2e-89	327	2	438	1139	35	275	0.813	0.739	81.9113
OG07996	Rk|c14644_g1 Rs|Unigene568_A_Rs	Rk|c14644_g1 Rt|Unigene70944_Rt	Rs|Unigene568_A_Rs Rt|Unigene70944_Rt				Rk|c14644_g1	1159	AT1G24620.1	186	| Symbols: | EF hand calcium-binding protein family | chr1:8723893-8724453 REVERSE LENGTH=186	7e-56	214	0	292	738	32	180	0.846	0.685	79.5699
OG08010	Rk|c21950_g1 Rs|Unigene46831_A_Rs	Rk|c21950_g1 Rt|Unigene67848_Rt	Rs|Unigene46831_A_Rs Rt|Unigene67848_Rt			C2H2	Rk|c21950_g1	1690	AT5G42970.1	397	| Symbols: COP8, FUS4, EMB134, COP14, CSN4, FUS8, ATS4 | Proteasome component (PCI) domain protein | chr5:17237470-17240649 REVERSE LENGTH=397	1e-177	618	2	156	1346	1	397	0.872	0.801	99.7481
OG08021	Rk|c12792_g1 Rs|CL11506.Contig1_A_Rs	Rk|c12792_g1 Rt|Unigene59405_Rt	Rs|CL11506.Contig1_A_Rs Rt|Unigene59405_Rt				Rk|c12792_g1	1799	AT3G01400.1	355	| Symbols: | ARM repeat superfamily protein | chr3:151920-152987 FORWARD LENGTH=355	1e-141	499	0	226	1251	1	343	0.878	0.768	96.338
OG08022	Rk|c44610_g1 Rs|Unigene46767_A_Rs	Rk|c44610_g1 Rt|Unigene70241_Rt	Rs|Unigene46767_A_Rs Rt|Unigene70241_Rt				Rk|c44610_g1	1579	AT3G21220.1	348	| Symbols: ATMKK5, ATMAP2K_ALPHA, MAP2K_A, MKK5, ATMEK5, MEK5 | MAP kinase kinase 5 | chr3:7445917-7446963 FORWARD LENGTH=348	1e-119	425	1	550	1338	69	331	0.848	0.783	75.2874
OG08044	Rk|c20715_g1 Rs|Unigene39414_A_Rs	Rk|c20715_g1 Rt|Unigene18556_Rt	Rs|Unigene39414_A_Rs Rt|Unigene18556_Rt				Rk|c20715_g1	1796	AT5G18170.1	411	| Symbols: GDH1 | glutamate dehydrogenase 1 | chr5:6006172-6008248 FORWARD LENGTH=411	0	730	1	296	1528	1	411	0.932	0.854	99.7567
OG08057	Rk|c15350_g1 Rs|Unigene38424_A_Rs	Rk|c15350_g1 Rt|Unigene19462_Rt	Rs|Unigene38424_A_Rs Rt|Unigene19462_Rt				Rk|c15350_g1	1439	AT4G36750.1	273	| Symbols: | Quinone reductase family protein | chr4:17324642-17326215 FORWARD LENGTH=273	6e-97	351	1	335	1096	1	273	0.739	0.685	99.6337
OG08079	Rk|c13396_g1 Rs|Unigene10524_A_Rs	Rk|c13396_g1 Rt|Unigene66808_Rt	Rs|Unigene10524_A_Rs Rt|Unigene66808_Rt				Rk|c13396_g1	856	AT3G46560.1	93	| Symbols: TIM9, emb2474 | Tim10/DDP family zinc finger protein | chr3:17138632-17139301 FORWARD LENGTH=93	9e-36	147	1	367	648	1	93	0.851	0.766	98.9247
OG08090	Rk|c45855_g1 Rs|Unigene24828_A_Rs	Rk|c45855_g1 Rt|Unigene66680_Rt	Rs|Unigene24828_A_Rs Rt|Unigene66680_Rt				Rk|c45855_g1	1093	AT3G06050.1	201	| Symbols: PRXIIF, ATPRXIIF | peroxiredoxin IIF | chr3:1826311-1827809 REVERSE LENGTH=201	2e-70	263	0	250	747	36	201	0.843	0.759	82.0896
OG08095	Rk|c3304_g1 Rs|CL9178.Contig1_A_Rs	Rk|c3304_g1 Rt|Unigene69031_Rt	Rs|CL9178.Contig1_A_Rs Rt|Unigene69031_Rt				Rk|c3304_g1	710	AT4G25140.1	173	| Symbols: OLEO1, OLE1 | oleosin 1 | chr4:12900498-12901259 FORWARD LENGTH=173	8e-26	114	2	241	600	39	158	0.658	0.483	68.7861
OG08133	Rk|c949_g1 Rs|CL12152.Contig1_A_Rs	Rk|c949_g1 Rt|Unigene69761_Rt	Rs|CL12152.Contig1_A_Rs Rt|Unigene69761_Rt				Rk|c949_g1	1933	AT3G15610.1	341	| Symbols: | Transducin/WD40 repeat-like superfamily protein | chr3:5291076-5292796 REVERSE LENGTH=341	1e-162	568	1	533	1564	1	337	0.878	0.773	98.5337
OG08139	Rk|c7741_g1 Rs|CL4763.Contig1_A_Rs	Rk|c7741_g1 Rt|Unigene59240_Rt	Rs|CL4763.Contig1_A_Rs Rt|Unigene59240_Rt				Rk|c7741_g1	924	AT3G24500.1	148	| Symbols: MBF1C, ATMBF1C | multiprotein bridging factor 1C | chr3:8918755-8919201 FORWARD LENGTH=148	1e-50	196	2	242	679	1	147	0.803	0.687	98.6486
OG08158	Rk|c44529_g1 Rs|Unigene775_A_Rs	Rk|c44529_g1 Rt|Unigene59721_Rt	Rs|Unigene775_A_Rs Rt|Unigene59721_Rt				Rk|c44529_g1	2321	AT1G77180.2	613	| Symbols: SKIP | chromatin protein family | chr1:28999791-29001632 REVERSE LENGTH=613	0	652	2	354	2126	7	609	0.671	0.588	98.2055
OG08177	Rs|CL4183.Contig1_A_Rs Rk|c10131_g1	Rt|Unigene19130_Rt Rk|c10131_g1	Rs|CL4183.Contig1_A_Rs Rt|Unigene19130_Rt				Rk|c10131_g1	1989	AT5G57670.2	579	| Symbols: | Protein kinase superfamily protein | chr5:23360531-23363694 REVERSE LENGTH=579	1e-162	569	2	212	1975	5	576	0.663	0.522	98.6183
OG08185	Rk|c33204_g1 Rs|Unigene10568_A_Rs	Rk|c33204_g1 Rt|Unigene63819_Rt	Rs|Unigene10568_A_Rs Rt|Unigene63819_Rt				Rk|c33204_g1	225	AT3G12915.2	767	| Symbols: | Ribosomal protein S5/Elongation factor G/III/V family protein | chr3:4112999-4115708 FORWARD LENGTH=767	8e-33	135	2	2	223	687	760	0.919	0.892	9.5176
OG08209	Rk|c8452_g1 Rs|CL8551.Contig1_A_Rs	Rk|c8452_g1 Rt|Unigene70748_Rt	Rs|CL8551.Contig1_A_Rs Rt|Unigene70748_Rt				Rk|c8452_g1	2137	AT1G79610.1	535	| Symbols: ATNHX6, NHX6 | Na+/H+ antiporter 6 | chr1:29953089-29957070 REVERSE LENGTH=535	0	759	0	455	1945	6	503	0.86	0.77	92.8972
OG08226	Rk|c50337_g1 Rs|CL2291.Contig1_A_Rs	Rk|c50337_g1 Rt|Unigene70503_Rt	Rs|CL2291.Contig1_A_Rs Rt|Unigene70503_Rt				Rk|c50337_g1	2012	AT5G01220.1	510	| Symbols: SQD2 | sulfoquinovosyldiacylglycerol 2 | chr5:86907-89885 REVERSE LENGTH=510	0	684	1	293	1513	101	507	0.907	0.801	79.6078
OG08234	Rk|c55826_g1 Rs|Unigene9115_A_Rs	Rk|c55826_g1 Rt|Unigene35910_Rt	Rs|Unigene9115_A_Rs Rt|Unigene35910_Rt				Rk|c55826_g1	1156	AT4G03520.1	186	| Symbols: ATHM2 | Thioredoxin superfamily protein | chr4:1562585-1564055 REVERSE LENGTH=186	1e-37	154	1	427	804	58	185	0.773	0.508	68.2796
OG08238	Rk|c26890_g4 Rs|Unigene43320_A_Rs	Rk|c26890_g4 Rt|Unigene69672_Rt	Rs|Unigene43320_A_Rs Rt|Unigene69672_Rt				Rk|c26890_g4	886	AT1G52930.1	320	| Symbols: | Ribosomal RNA processing Brix domain protein | chr1:19711261-19713103 FORWARD LENGTH=320	2e-95	345	0	1	621	112	318	0.855	0.763	64.375
OG08246	Rk|c45081_g1 Rs|Unigene44926_A_Rs	Rk|c45081_g1 Rt|Unigene45320_Rt	Rt|Unigene45320_Rt Rs|Unigene44926_A_Rs				Rk|c45081_g1	744	AT1G53035.1	150	| Symbols: | unknown protein; FUNCTIONS IN: molecular_function unknown; INVOLVED IN: biological_process unknown; LOCATED IN: endomembrane system; EXPRESSED IN: 23 plant structures; EXPRESSED DURING: 13 growth stages; BEST Arabidopsis thaliana protein match is: unknown protein (TAIR:AT3G15358.1); Has 49 Blast hits to 49 proteins in 9 species: Archae - 0; Bacteria - 0; Metazoa - 0; Fungi - 0; Plant…	4e-29	125	0	40	495	1	150	0.579	0.454	99.3333
OG08251	Rk|c25283_g1 Rs|CL8508.Contig2_A_Rs	Rk|c25283_g1 Rt|Unigene15498_Rt	Rs|CL8508.Contig2_A_Rs Rt|Unigene15498_Rt				Rk|c25283_g1	2021	AT5G67630.1	469	| Symbols: | P-loop containing nucleoside triphosphate hydrolases superfamily protein | chr5:26967535-26969306 REVERSE LENGTH=469	0	689	0	366	1757	1	461	0.853	0.774	98.081
OG08272	Rk|c12671_g1 Rs|CL2289.Contig1_A_Rs	Rt|Unigene908_Rt Rk|c12671_g1	Rt|Unigene908_Rt Rs|CL2289.Contig1_A_Rs				Rk|c12671_g1
OG08277	Rk|c22350_g2 Rs|Unigene38620_A_Rs	Rk|c22350_g2 Rt|Unigene69601_Rt	Rs|Unigene38620_A_Rs Rt|Unigene69601_Rt				Rk|c22350_g2	1227	AT3G62420.1	146	| Symbols: ATBZIP53, BZIP53 | basic region/leucine zipper motif 53 | chr3:23091844-23092284 REVERSE LENGTH=146	2e-41	166	2	251	673	5	144	0.803	0.606	95.2055
OG08281	Rk|c52686_g1 Rs|Unigene39252_A_Rs	Rk|c52686_g1 Rt|Unigene65846_Rt	Rs|Unigene39252_A_Rs Rt|Unigene65846_Rt				Rk|c52686_g1	1634	AT2G40650.1	355	| Symbols: | PRP38 family protein | chr2:16963588-16965596 REVERSE LENGTH=355	3e-88	323	2	1021	1572	1	184	0.935	0.81	51.5493
OG08282	Rk|c14591_g1 Rs|Unigene10127_A_Rs	Rk|c14591_g1 Rt|Unigene62949_Rt	Rs|Unigene10127_A_Rs Rt|Unigene62949_Rt				Rk|c14591_g1	2847	AT1G32250.1	166	| Symbols: | Calcium-binding EF-hand family protein | chr1:11639843-11640343 FORWARD LENGTH=166	1e-60	232	0	436	921	1	165	0.842	0.709	98.7952
OG08294	Rk|c9630_g1 Rs|Unigene38939_A_Rs	Rk|c9630_g1 Rt|Unigene50540_Rt	Rs|Unigene38939_A_Rs Rt|Unigene50540_Rt				Rk|c9630_g1	735	AT3G15534.1	68	| Symbols: | unknown protein; FUNCTIONS IN: molecular_function unknown; INVOLVED IN: biological_process unknown; LOCATED IN: cellular_component unknown; BEST Arabidopsis thaliana protein match is: unknown protein (TAIR:AT1G52855.1); Has 30201 Blast hits to 17322 proteins in 780 species: Archae - 12; Bacteria - 1396; Metazoa - 17338; Fungi - 3422; Plants - 5037; Viruses - 0; Other Eukaryotes - 299…	4e-28	121	1	330	530	1	67	0.91	0.761	97.0588
OG08303	Rk|c19053_g1 Rs|CL12826.Contig1_A_Rs	Rk|c19053_g1 Rt|Unigene65797_Rt	Rs|CL12826.Contig1_A_Rs Rt|Unigene65797_Rt				Rk|c19053_g1	1947	AT3G52050.3	448	| Symbols: | 5'-3' exonuclease family protein | chr3:19305159-19309398 FORWARD LENGTH=448	1e-142	502	2	447	1547	82	446	0.829	0.682	81.25
OG08317	Rk|c22968_g1 Rs|CL10552.Contig1_A_Rs	Rk|c22968_g1 Rt|Unigene13082_Rt	Rs|CL10552.Contig1_A_Rs Rt|Unigene13082_Rt				Rk|c22968_g1	1225	AT5G02230.2	280	| Symbols: | Haloacid dehalogenase-like hydrolase (HAD) superfamily protein | chr5:449132-450507 FORWARD LENGTH=280	1e-103	373	0	170	1042	8	280	0.78	0.677	97.1429
OG08322	Rk|c50074_g1 Rs|Unigene19570_A_Rs	Rk|c50074_g1 Rt|Unigene67966_Rt	Rs|Unigene19570_A_Rs Rt|Unigene67966_Rt				Rk|c50074_g1	2030	AT5G18580.1	480	| Symbols: FASS, TON2, EMB40, FS1, GDO, FASS 2 | tonneau 2 (TON2) | chr5:6175154-6178214 FORWARD LENGTH=480	0	806	1	356	1768	1	469	0.89	0.847	97.5
OG08326	Rk|c17603_g1 Rs|Unigene43539_A_Rs	Rk|c17603_g1 Rt|Unigene65952_Rt	Rs|Unigene43539_A_Rs Rt|Unigene65952_Rt				Rk|c17603_g1	848	AT1G13690.1	177	| Symbols: ATE1 | ATPase E1 | chr1:4693380-4694179 FORWARD LENGTH=177	6e-64	241	0	234	728	8	172	0.794	0.752	92.6554
OG08334	Rk|c19460_g1 Rs|CL7731.Contig2_A_Rs	Rk|c19460_g1 Rt|Unigene68014_Rt	Rs|CL7731.Contig2_A_Rs Rt|Unigene68014_Rt				Rk|c19460_g1	713	AT5G47020.1	1421	| Symbols: | unknown protein; FUNCTIONS IN: molecular_function unknown; INVOLVED IN: biological_process unknown; LOCATED IN: endomembrane system; EXPRESSED IN: 23 plant structures; EXPRESSED DURING: 13 growth stages; BEST Arabidopsis thaliana protein match is: unknown protein (TAIR:AT5G11700.2); Has 1807 Blast hits to 1807 proteins in 277 species: Archae - 0; Bacteria - 0; Metazoa - 736; Fungi - …	4e-51	197	1	2	622	510	716	0.623	0.502	14.4968
OG08343	Rk|c26735_g1 Rs|Unigene19190_A_Rs	Rk|c26735_g1 Rt|Unigene67133_Rt	Rs|Unigene19190_A_Rs Rt|Unigene67133_Rt				Rk|c26735_g1	1268	AT5G27280.1	212	| Symbols: | Zim17-type zinc finger protein | chr5:9617548-9618369 FORWARD LENGTH=212	1e-47	187	1	533	1105	22	202	0.656	0.531	84.9057
OG08344	Rk|c43899_g1 Rs|Unigene33816_A_Rs	Rt|Unigene35996_Rt Rk|c43899_g1	Rt|Unigene35996_Rt Rs|Unigene33816_A_Rs				Rk|c43899_g1	318	AT4G23160.1	1262	| Symbols: CRK8 | cysteine-rich RLK (RECEPTOR-like protein kinase) 8 | chr4:12129485-12134086 FORWARD LENGTH=1262	4e-27	116	2	6	311	140	246	0.757	0.514	8.39937
OG08347	Rk|c16489_g1 Rs|CL4660.Contig3_A_Rs	Rk|c16489_g1 Rt|Unigene41840_Rt	Rs|CL4660.Contig3_A_Rs Rt|Unigene41840_Rt				Rk|c16489_g1	835	AT5G05710.1	144	| Symbols: | Pleckstrin homology (PH) domain superfamily protein | chr5:1715943-1716377 FORWARD LENGTH=144	7e-60	227	1	259	681	1	143	0.846	0.769	98.6111
OG08358	Rk|c24100_g1 Rs|Unigene2577_A_Rs	Rk|c24100_g1 Rt|Unigene46595_Rt	Rs|Unigene2577_A_Rs Rt|Unigene46595_Rt				Rk|c24100_g1	691	AT5G63660.1	73	| Symbols: LCR74, PDF2.5 | Scorpion toxin-like knottin superfamily protein | chr5:25485692-25486062 FORWARD LENGTH=73	6e-07	51.2	0	172	258	25	53	0.793	0.655	38.3562
OG08367	Rk|c15248_g1 Rs|CL7210.Contig1_A_Rs	Rk|c15248_g1 Rt|Unigene66450_Rt	Rs|CL7210.Contig1_A_Rs Rt|Unigene66450_Rt				Rk|c15248_g1	274	AT5G05560.1	1678	| Symbols: EMB2771 | E3 ubiquitin ligase, putative | chr5:1641452-1654685 FORWARD LENGTH=1678	2e-16	80.9	1	2	274	847	906	0.582	0.527	3.51609
OG08373	Rk|c25734_g1 Rs|Unigene24358_A_Rs	Rk|c25734_g1 Rt|Unigene18110_Rt	Rs|Unigene24358_A_Rs Rt|Unigene18110_Rt				Rk|c25734_g1	1954	AT1G76250.1	434	| Symbols: | unknown protein; INVOLVED IN: biological_process unknown; LOCATED IN: endomembrane system; EXPRESSED IN: 6 plant structures; EXPRESSED DURING: 4 anthesis, petal differentiation and expansion stage; Has 74 Blast hits to 74 proteins in 16 species: Archae - 0; Bacteria - 0; Metazoa - 1; Fungi - 0; Plants - 69; Viruses - 0; Other Eukaryotes - 4 (source: NCBI BLink). | chr1:28606561-28608…	1e-125	446	0	287	1327	87	434	0.739	0.606	79.9539
OG08374	Rk|c22340_g1 Rs|Unigene39005_A_Rs	Rk|c22340_g1 Rt|Unigene70320_Rt	Rs|Unigene39005_A_Rs Rt|Unigene70320_Rt				Rk|c22340_g1	1528	AT5G20540.1	384	| Symbols: ATBRXL4, BRX-LIKE4, BRXL4 | BREVIS RADIX-like 4 | chr5:6947943-6951760 FORWARD LENGTH=384	5e-97	352	1	403	1497	20	384	0.617	0.526	94.7917
OG08376	Rk|c40257_g1 Rs|Unigene52429_A_Rs	Rk|c40257_g1 Rt|Unigene66287_Rt	Rs|Unigene52429_A_Rs Rt|Unigene66287_Rt				Rk|c40257_g1	983	AT2G17350.1	117	| Symbols: | unknown protein; Has 119 Blast hits to 93 proteins in 40 species: Archae - 0; Bacteria - 3; Metazoa - 18; Fungi - 12; Plants - 44; Viruses - 0; Other Eukaryotes - 42 (source: NCBI BLink). | chr2:7545703-7546148 REVERSE LENGTH=117	3e-41	166	1	437	787	1	117	0.795	0.778	99.1453
OG08388	Rk|c15514_g1 Rs|Unigene1985_A_Rs	Rk|c15514_g1 Rt|Unigene64036_Rt	Rs|Unigene1985_A_Rs Rt|Unigene64036_Rt	Unigene1985_A	-1.07713		Rk|c15514_g1	1970	AT3G48530.1	424	| Symbols: KING1 | SNF1-related protein kinase regulatory subunit gamma 1 | chr3:17987559-17989592 FORWARD LENGTH=424	1e-135	478	1	419	1627	21	417	0.76	0.616	93.3962
OG08398	Rk|c23790_g1 Rs|CL11937.Contig1_A_Rs	Rk|c23790_g1 Rt|Unigene61073_Rt	Rs|CL11937.Contig1_A_Rs Rt|Unigene61073_Rt				Rk|c23790_g1	2468	AT1G72160.1	490	| Symbols: | Sec14p-like phosphatidylinositol transfer family protein | chr1:27153823-27155609 REVERSE LENGTH=490	1e-123	439	1	875	2212	35	484	0.668	0.521	91.6327
OG08429	Rk|c11734_g1 Rs|Unigene24783_A_Rs	Rk|c11734_g1 Rt|Unigene54289_Rt	Rs|Unigene24783_A_Rs Rt|Unigene54289_Rt				Rk|c11734_g1	385	AT3G12580.1	650	| Symbols: HSP70, ATHSP70 | heat shock protein 70 | chr3:3991487-3993689 REVERSE LENGTH=650	7e-68	251	2	3	383	253	379	1	0.976	19.3846
OG08437	Rk|c26591_g4 Rs|Unigene43164_A_Rs	Rk|c26591_g4 Rt|Unigene68609_Rt	Rs|Unigene43164_A_Rs Rt|Unigene68609_Rt				Rk|c26591_g4	1981	AT1G48900.1	495	| Symbols: | Signal recognition particle, SRP54 subunit protein | chr1:18084972-18087743 REVERSE LENGTH=495	0	825	0	398	1834	1	479	0.935	0.854	96.5657
OG08439	Rk|c17508_g1 Rs|Unigene43428_A_Rs	Rk|c17508_g1 Rt|Unigene60650_Rt	Rs|Unigene43428_A_Rs Rt|Unigene60650_Rt				Rk|c17508_g1
OG08440	Rk|c1919_g1 Rs|Unigene9973_A_Rs	Rk|c1919_g1 Rt|Unigene55577_Rt	Rs|Unigene9973_A_Rs Rt|Unigene55577_Rt				Rk|c1919_g1	1388	AT2G40290.1	344	| Symbols: | Eukaryotic translation initiation factor 2 subunit 1 | chr2:16829030-16830889 REVERSE LENGTH=344	1e-155	546	1	311	1339	1	344	0.884	0.811	99.7093
OG08442	Rk|c1952_g1 Rs|CL4689.Contig1_A_Rs	Rk|c1952_g1 Rt|Unigene68987_Rt	Rs|CL4689.Contig1_A_Rs Rt|Unigene68987_Rt				Rk|c1952_g1	935	AT2G32060.2	144	| Symbols: | Ribosomal protein L7Ae/L30e/S12e/Gadd45 family protein | chr2:13639228-13640104 REVERSE LENGTH=144	7e-50	194	1	323	730	1	141	0.831	0.669	97.2222
OG08448	Rk|c30635_g1 Rs|Unigene19384_A_Rs	Rk|c30635_g1 Rt|Unigene66180_Rt	Rs|Unigene19384_A_Rs Rt|Unigene66180_Rt				Rk|c30635_g1	1404	AT3G22660.1	293	| Symbols: | rRNA processing protein-related | chr3:8016237-8017118 REVERSE LENGTH=293	1e-70	264	1	294	1076	39	292	0.664	0.534	86.3481
OG08477	Rk|c24038_g1 Rs|Unigene48980_A_Rs	Rk|c24038_g1 Rt|Unigene16206_Rt	Rs|Unigene48980_A_Rs Rt|Unigene16206_Rt				Rk|c24038_g1	1672	AT4G06599.1	340	| Symbols: | ubiquitin family protein | chr4:3666079-3667495 REVERSE LENGTH=340	1e-144	507	0	319	1335	3	340	0.823	0.746	99.1176
OG08486	Rk|c20676_g1 Rs|Unigene1156_A_Rs	Rk|c20676_g1 Rt|Unigene64849_Rt	Rs|Unigene1156_A_Rs Rt|Unigene64849_Rt				Rk|c20676_g1	997	AT1G50900.1	175	| Symbols: GDC1 | Ankyrin repeat family protein | chr1:18866272-18867014 FORWARD LENGTH=175	2e-59	226	1	137	703	1	175	0.726	0.658	99.4286
OG08509	Rk|c57447_g1 Rs|Unigene10536_A_Rs	Rk|c57447_g1 Rt|Unigene44732_Rt	Rs|Unigene10536_A_Rs Rt|Unigene44732_Rt				Rk|c57447_g1	1139	AT5G55470.1	529	| Symbols: ATNHX3, NHX3 | Na+/H+ (sodium hydrogen) exchanger 3 | chr5:22469553-22472585 REVERSE LENGTH=529	2e-59	226	1	5	580	324	520	0.707	0.591	37.051
OG08521	Rk|c6809_g1 Rs|Unigene45992_A_Rs	Rk|c6809_g1 Rt|Unigene64729_Rt	Rs|Unigene45992_A_Rs Rt|Unigene64729_Rt				Rk|c6809_g1	2376	AT3G27120.1	476	| Symbols: | P-loop containing nucleoside triphosphate hydrolases superfamily protein | chr3:10000248-10003265 REVERSE LENGTH=476	0	637	2	723	2048	43	475	0.817	0.735	90.7563
OG08522	Rk|c24588_g1 Rs|Unigene10469_A_Rs	Rk|c24588_g1 Rt|Unigene49857_Rt	Rs|Unigene10469_A_Rs Rt|Unigene49857_Rt				Rk|c24588_g1	1876	AT5G18810.1	236	| Symbols: SCL28, At-SCL28 | SC35-like splicing factor 28 | chr5:6268925-6271158 REVERSE LENGTH=236	4e-36	150	1	320	634	43	147	0.781	0.676	44.0678
OG08528	Rk|c56866_g1 Rs|Unigene18772_A_Rs	Rk|c56866_g1 Rt|Unigene62846_Rt	Rs|Unigene18772_A_Rs Rt|Unigene62846_Rt				Rk|c56866_g1	1411	AT5G11480.1	318	| Symbols: | P-loop containing nucleoside triphosphate hydrolases superfamily protein | chr5:3669350-3671471 REVERSE LENGTH=318	1e-118	422	0	364	1107	71	318	0.915	0.798	77.673
OG08531	Rk|c13949_g1 Rs|Unigene43496_A_Rs	Rk|c13949_g1 Rt|Unigene13282_Rt	Rs|Unigene43496_A_Rs Rt|Unigene13282_Rt				Rk|c13949_g1	1961	AT2G01170.1	516	| Symbols: BAT1 | bidirectional amino acid transporter 1 | chr2:102364-104462 REVERSE LENGTH=516	1e-121	433	1	221	1738	13	514	0.639	0.43	97.093
OG08532	Rk|c22870_g1 Rs|CL2689.Contig1_A_Rs	Rk|c22870_g1 Rt|Unigene38540_Rt	Rs|CL2689.Contig1_A_Rs Rt|Unigene38540_Rt				Rk|c22870_g1	1908	AT1G08200.1	389	| Symbols: AXS2 | UDP-D-apiose/UDP-D-xylose synthase 2 | chr1:2574259-2576609 REVERSE LENGTH=389	0	729	1	122	1285	1	389	0.959	0.905	99.7429
OG08536	Rk|c5526_g1 Rs|Unigene18738_A_Rs	Rk|c5526_g1 Rt|Unigene58545_Rt	Rs|Unigene18738_A_Rs Rt|Unigene58545_Rt				Rk|c5526_g1	1479	AT4G25080.5	312	| Symbols: CHLM | magnesium-protoporphyrin IX methyltransferase | chr4:12877015-12878128 FORWARD LENGTH=312	1e-109	393	2	198	1145	3	305	0.772	0.655	96.7949
OG08539	Rk|c19309_g1 Rs|Unigene2237_A_Rs	Rk|c19309_g1 Rt|Unigene60838_Rt	Rs|Unigene2237_A_Rs Rt|Unigene60838_Rt				Rk|c19309_g1	2819	AT3G50690.1	447	| Symbols: | Leucine-rich repeat (LRR) family protein | chr3:18835271-18837097 REVERSE LENGTH=447	9e-69	259	1	1721	2479	1	262	0.645	0.558	58.3893
OG08565	Rk|c44486_g1 Rs|Unigene46826_A_Rs	Rk|c44486_g1 Rt|Unigene66846_Rt	Rs|Unigene46826_A_Rs Rt|Unigene66846_Rt				Rk|c44486_g1	1902	AT1G51710.1	482	| Symbols: UBP6, ATUBP6 | ubiquitin-specific protease 6 | chr1:19175805-19179894 REVERSE LENGTH=482	0	689	0	268	1713	1	482	0.797	0.71	99.7925
OG08574	Rk|c9414_g1 Rs|Unigene9982_A_Rs	Rk|c9414_g1 Rt|Unigene66574_Rt	Rs|Unigene9982_A_Rs Rt|Unigene66574_Rt				Rk|c9414_g1	2199	AT3G11830.1	557	| Symbols: | TCP-1/cpn60 chaperonin family protein | chr3:3732734-3736156 FORWARD LENGTH=557	0	939	0	151	1740	1	530	0.951	0.902	94.9731
OG08577	Rk|c5018_g1 Rs|Unigene38902_A_Rs	Rk|c5018_g1 Rt|Unigene68862_Rt	Rs|Unigene38902_A_Rs Rt|Unigene68862_Rt				Rk|c5018_g1	4854	AT1G65440.1	1647	| Symbols: GTB1 | global transcription factor group B1 | chr1:24306945-24314327 REVERSE LENGTH=1647	0	1721	2	390	4853	89	1566	0.716	0.6	89.6782
OG08586	Rk|c25954_g1 Rs|Unigene559_A_Rs	Rk|c25954_g1 Rt|Unigene68907_Rt	Rs|Unigene559_A_Rs Rt|Unigene68907_Rt				Rk|c25954_g1	1909	AT1G29150.1	419	| Symbols: ATS9, RPN6 | non-ATPase subunit 9 | chr1:10181240-10182499 FORWARD LENGTH=419	1e-171	600	1	374	1618	6	419	0.841	0.764	98.568
OG08594	Rk|c21306_g1 Rs|Unigene5171_A_Rs	Rk|c21306_g1 Rt|Unigene1918_Rt	Rs|Unigene5171_A_Rs Rt|Unigene1918_Rt				Rk|c21306_g1	1231	AT3G51790.1	256	| Symbols: ATG1, TG1 | transmembrane protein G1P-related 1 | chr3:19209893-19210663 REVERSE LENGTH=256	1e-81	300	2	384	968	60	253	0.868	0.772	75.3906
OG08601	Rk|c14920_g1 Rs|Unigene43245_A_Rs	Rk|c14920_g1 Rt|Unigene15739_Rt	Rs|Unigene43245_A_Rs Rt|Unigene15739_Rt				Rk|c14920_g1	3028	AT4G02720.1	422	| Symbols: | unknown protein; FUNCTIONS IN: molecular_function unknown; INVOLVED IN: biological_process unknown; EXPRESSED IN: 25 plant structures; EXPRESSED DURING: 14 growth stages; CONTAINS InterPro DOMAIN/s: Protein of unknown function DUF926 (InterPro:IPR009269); Has 30201 Blast hits to 17322 proteins in 780 species: Archae - 12; Bacteria - 1396; Metazoa - 17338; Fungi - 3422; Plants - 5037;…	2e-65	248	0	1276	1752	256	418	0.853	0.767	38.3886
OG08617	Rk|c26464_g4 Rs|CL10435.Contig1_A_Rs	Rk|c26464_g4 Rt|Unigene70013_Rt	Rs|CL10435.Contig1_A_Rs Rt|Unigene70013_Rt				Rk|c26464_g4	2171	AT3G03960.1	549	| Symbols: | TCP-1/cpn60 chaperonin family protein | chr3:1024432-1027604 FORWARD LENGTH=549	0	870	0	175	1815	2	549	0.898	0.799	99.6357
OG08627	Rk|c4878_g1 Rs|Unigene9751_A_Rs	Rk|c4878_g1 Rt|Unigene70949_Rt	Rs|Unigene9751_A_Rs Rt|Unigene70949_Rt				Rk|c4878_g1	1232	AT5G11280.1	209	| Symbols: | unknown protein; BEST Arabidopsis thaliana protein match is: unknown protein (TAIR:AT1G80200.1); Has 30201 Blast hits to 17322 proteins in 780 species: Archae - 12; Bacteria - 1396; Metazoa - 17338; Fungi - 3422; Plants - 5037; Viruses - 0; Other Eukaryotes - 2996 (source: NCBI BLink). | chr5:3597321-3598347 FORWARD LENGTH=209	1e-80	297	2	222	800	8	200	0.881	0.715	91.866
OG08632	Rk|c20063_g1 Rs|CL6616.Contig1_A_Rs	Rk|c20063_g1 Rt|Unigene64003_Rt	Rs|CL6616.Contig1_A_Rs Rt|Unigene64003_Rt				Rk|c20063_g1	2429	AT5G05010.2	527	| Symbols: | clathrin adaptor complexes medium subunit family protein | chr5:1477137-1479872 FORWARD LENGTH=527	0	733	0	550	2124	1	527	0.832	0.706	99.8102
OG08634	Rk|c51263_g1 Rs|Unigene9851_A_Rs	Rk|c51263_g1 Rt|Unigene65158_Rt	Rs|Unigene9851_A_Rs Rt|Unigene65158_Rt				Rk|c51263_g1	1861	AT2G31955.2	390	| Symbols: CNX2 | cofactor of nitrate reductase and xanthine dehydrogenase 2 | chr2:13584635-13586484 REVERSE LENGTH=390	1e-161	565	1	421	1461	44	390	0.902	0.784	88.7179
OG08644	Rk|c50522_g1 Rs|CL9778.Contig1_A_Rs	Rk|c50522_g1 Rt|Unigene59867_Rt	Rs|CL9778.Contig1_A_Rs Rt|Unigene59867_Rt				Rk|c50522_g1	947	AT5G20500.1	135	| Symbols: | Glutaredoxin family protein | chr5:6938652-6939665 FORWARD LENGTH=135	3e-47	185	2	271	627	8	128	0.876	0.744	88.8889
OG08651	Rk|c17350_g1 Rs|Unigene9517_A_Rs	Rk|c17350_g1 Rt|Unigene56442_Rt	Rs|Unigene9517_A_Rs Rt|Unigene56442_Rt				Rk|c17350_g1	2012	AT2G24360.1	411	| Symbols: | Protein kinase superfamily protein | chr2:10364742-10366075 REVERSE LENGTH=411	1e-161	566	1	275	1504	1	411	0.782	0.698	99.7567
OG08655	Rk|c22506_g3 Rs|Unigene24648_A_Rs	Rk|c22506_g3 Rt|Unigene18369_Rt	Rs|Unigene24648_A_Rs Rt|Unigene18369_Rt				Rk|c22506_g3	1953	AT3G52660.2	471	| Symbols: | RNA-binding (RRM/RBD/RNP motifs) family protein | chr3:19522598-19524735 FORWARD LENGTH=471	1e-116	416	0	451	1512	61	422	0.736	0.549	76.6454
OG08660	Rk|c19774_g1 Rs|CL11514.Contig2_A_Rs	Rk|c19774_g1 Rt|Unigene59199_Rt	Rs|CL11514.Contig2_A_Rs Rt|Unigene59199_Rt				Rk|c19774_g1	812	AT5G20165.1	70	| Symbols: | unknown protein; FUNCTIONS IN: molecular_function unknown; INVOLVED IN: biological_process unknown; LOCATED IN: endomembrane system; CONTAINS InterPro DOMAIN/s: Protein of unknown function DUF1242 (InterPro:IPR009653); Has 35333 Blast hits to 34131 proteins in 2444 species: Archae - 798; Bacteria - 22429; Metazoa - 974; Fungi - 991; Plants - 531; Viruses - 0; Other Eukaryotes - 9610 …	3e-34	142	1	377	586	1	70	0.971	0.943	98.5714
OG08665	Rk|c6206_g1 Rs|CL9388.Contig1_A_Rs	Rk|c6206_g1 Rt|Unigene53694_Rt	Rs|CL9388.Contig1_A_Rs Rt|Unigene53694_Rt	CL9388.Contig1_A	-1.0868		Rk|c6206_g1	837	AT2G14110.1	190	| Symbols: | Haloacid dehalogenase-like hydrolase (HAD) superfamily protein | chr2:5952005-5953002 FORWARD LENGTH=190	1e-67	253	1	255	785	1	172	0.853	0.684	90
OG08667	Rk|c50415_g1 Rs|Unigene46278_A_Rs	Rk|c50415_g1 Rt|Unigene68358_Rt	Rs|Unigene46278_A_Rs Rt|Unigene68358_Rt				Rk|c50415_g1	1525	AT1G50370.1	303	| Symbols: | Calcineurin-like metallo-phosphoesterase superfamily protein | chr1:18658894-18661672 FORWARD LENGTH=303	1e-179	624	1	275	1183	1	303	1	0.96	99.67
OG08671	Rk|c16569_g1 Rs|CL11070.Contig1_A_Rs	Rk|c16569_g1 Rt|Unigene69754_Rt	Rs|CL11070.Contig1_A_Rs Rt|Unigene69754_Rt				Rk|c16569_g1	1505	AT1G03150.1	174	| Symbols: | Acyl-CoA N-acyltransferases (NAT) superfamily protein | chr1:756461-758441 FORWARD LENGTH=174	7e-86	315	0	309	830	1	174	0.914	0.891	99.4253
OG08677	Rk|c25836_g1 Rs|Unigene38340_A_Rs	Rk|c25836_g1 Rt|Unigene17870_Rt	Rs|Unigene38340_A_Rs Rt|Unigene17870_Rt				Rk|c25836_g1	3598	AT3G01180.1	792	| Symbols: AtSS2, SS2 | starch synthase 2 | chr3:62456-65678 REVERSE LENGTH=792	0	962	0	617	2908	64	792	0.747	0.644	91.9192
OG08684	Rk|c4168_g1 Rs|Unigene19370_A_Rs	Rk|c4168_g1 Rt|Unigene61703_Rt	Rs|Unigene19370_A_Rs Rt|Unigene61703_Rt				Rk|c4168_g1	755	AT5G65750.1	1025	| Symbols: | 2-oxoglutarate dehydrogenase, E1 component | chr5:26304212-26307947 FORWARD LENGTH=1025	1e-130	461	1	2	754	132	382	0.944	0.88	24.3902
OG08698	Rk|c20779_g1 Rs|Unigene9489_A_Rs	Rk|c20779_g1 Rt|Unigene64178_Rt	Rs|Unigene9489_A_Rs Rt|Unigene64178_Rt				Rk|c20779_g1	2375	AT1G63470.1	378	| Symbols: | AT hook motif DNA-binding family protein | chr1:23536831-23538863 REVERSE LENGTH=378	4e-48	190	2	675	1754	1	378	0.473	0.355	99.7354
OG08730	Rk|c17794_g1 Rs|Unigene46942_A_Rs	Rk|c17794_g1 Rt|Unigene69311_Rt	Rs|Unigene46942_A_Rs Rt|Unigene69311_Rt				Rk|c17794_g1	1605	AT5G55260.1	305	| Symbols: PPX2, PPX-2 | protein phosphatase X 2 | chr5:22416808-22418621 FORWARD LENGTH=305	1e-174	608	2	563	1477	1	305	0.977	0.951	99.6721
OG08734	Rk|c56195_g1 Rs|Unigene46825_A_Rs	Rk|c56195_g1 Rt|Unigene70477_Rt	Rs|Unigene46825_A_Rs Rt|Unigene70477_Rt	Unigene46825_A	-2.04409		Rk|c56195_g1	1553	AT1G70310.1	340	| Symbols: SPDS2 | spermidine synthase 2 | chr1:26485497-26487352 REVERSE LENGTH=340	1e-142	501	2	436	1419	11	339	0.849	0.756	96.4706
OG08747	Rk|c27518_g1 Rs|Unigene9502_A_Rs	Rk|c27518_g1 Rt|Unigene64813_Rt	Rs|Unigene9502_A_Rs Rt|Unigene64813_Rt				Rk|c27518_g1	1198	AT2G05840.1	246	| Symbols: PAA2 | 20S proteasome subunit PAA2 | chr2:2234226-2236053 FORWARD LENGTH=246	1e-125	446	1	164	901	1	246	0.955	0.89	99.5935
OG08763	Rk|c25200_g1 Rs|CL6417.Contig1_A_Rs	Rk|c25200_g1 Rt|Unigene66334_Rt	Rs|CL6417.Contig1_A_Rs Rt|Unigene66334_Rt				Rk|c25200_g1	2532	AT5G60790.1	595	| Symbols: ATGCN1, GCN1 | ABC transporter family protein | chr5:24453760-24455767 REVERSE LENGTH=595	0	939	1	585	2249	39	593	0.91	0.827	93.1092
OG08775	Rk|c6263_g1 Rs|Unigene43218_A_Rs	Rk|c6263_g1 Rt|Unigene69717_Rt	Rs|Unigene43218_A_Rs Rt|Unigene69717_Rt				Rk|c6263_g1	809	AT3G09500.1	123	| Symbols: | Ribosomal L29 family protein | chr3:2917047-2917895 FORWARD LENGTH=123	9e-56	213	2	391	759	1	123	0.959	0.902	99.187
OG08808	Rk|c45084_g1 Rs|Unigene10508_A_Rs	Rk|c45084_g1 Rt|Unigene69796_Rt	Rs|Unigene10508_A_Rs Rt|Unigene69796_Rt				Rk|c45084_g1	2263	AT3G20050.1	545	| Symbols: ATTCP-1, TCP-1 | T-complex protein 1 alpha subunit | chr3:6998544-7002266 REVERSE LENGTH=545	0	873	2	270	1880	8	544	0.912	0.844	98.3486
OG08810	Rk|c13520_g1 Rs|Unigene48057_A_Rs	Rk|c13520_g1 Rt|Unigene12595_Rt	Rs|Unigene48057_A_Rs Rt|Unigene12595_Rt				Rk|c13520_g1	696	AT1G75750.2	97	| Symbols: GASA1 | GAST1 protein homolog 1 | chr1:28441813-28442284 REVERSE LENGTH=97	4e-27	118	0	268	453	36	97	0.855	0.758	62.8866
OG08817	Rk|c5516_g1 Rs|Unigene18764_A_Rs	Rk|c5516_g1 Rt|Unigene59783_Rt	Rs|Unigene18764_A_Rs Rt|Unigene59783_Rt				Rk|c5516_g1	974	AT4G16520.2	121	| Symbols: ATG8F | Ubiquitin-like superfamily protein | chr4:9306882-9308113 REVERSE LENGTH=121	1e-56	216	1	290	643	1	118	0.966	0.89	96.6942
OG08824	Rk|c27528_g1 Rs|Unigene46554_A_Rs	Rk|c27528_g1 Rt|Unigene66193_Rt	Rs|Unigene46554_A_Rs Rt|Unigene66193_Rt				Rk|c27528_g1	1557	AT1G71230.1	358	| Symbols: CSN5B, CSN5, AJH2 | COP9-signalosome 5B | chr1:26852560-26854255 FORWARD LENGTH=358	1e-168	590	0	376	1401	4	343	0.918	0.84	94.6927
OG08833	Rk|c23910_g1 Rs|CL6410.Contig1_A_Rs	Rk|c23910_g1 Rt|Unigene69339_Rt	Rs|CL6410.Contig1_A_Rs Rt|Unigene69339_Rt				Rk|c23910_g1	2124	AT3G27640.1	535	| Symbols: | Transducin/WD40 repeat-like superfamily protein | chr3:10232307-10235467 FORWARD LENGTH=535	1e-125	447	0	466	1974	20	534	0.627	0.489	96.0748
OG08852	Rk|c9253_g1 Rs|CL7207.Contig1_A_Rs	Rk|c9253_g1 Rt|Unigene63603_Rt	Rs|CL7207.Contig1_A_Rs Rt|Unigene63603_Rt				Rk|c9253_g1	1201	AT3G07440.1	235	| Symbols: | unknown protein; BEST Arabidopsis thaliana protein match is: unknown protein (TAIR:AT5G48530.1); Has 37 Blast hits to 37 proteins in 13 species: Archae - 0; Bacteria - 0; Metazoa - 0; Fungi - 0; Plants - 35; Viruses - 0; Other Eukaryotes - 2 (source: NCBI BLink). | chr3:2381411-2382902 FORWARD LENGTH=235	4e-84	308	2	417	1118	4	235	0.764	0.629	98.2979
OG08857	Rk|c18900_g1 Rs|Unigene46665_A_Rs	Rk|c18900_g1 Rt|Unigene69410_Rt	Rs|Unigene46665_A_Rs Rt|Unigene69410_Rt				Rk|c18900_g1	733	AT3G18800.1	197	| Symbols: | unknown protein; FUNCTIONS IN: molecular_function unknown; INVOLVED IN: biological_process unknown; LOCATED IN: plasma membrane; EXPRESSED IN: 17 plant structures; EXPRESSED DURING: 12 growth stages; Has 58 Blast hits to 58 proteins in 12 species: Archae - 0; Bacteria - 0; Metazoa - 0; Fungi - 0; Plants - 58; Viruses - 0; Other Eukaryotes - 0 (source: NCBI BLink). | chr3:6479746-6480…	4e-39	158	0	274	732	9	173	0.57	0.521	83.2487
OG08864	Rk|c10158_g1 Rs|Unigene43815_A_Rs	Rk|c10158_g1 Rt|Unigene68672_Rt	Rs|Unigene43815_A_Rs Rt|Unigene68672_Rt				Rk|c10158_g1	2516	AT3G01090.2	535	| Symbols: AKIN10, KIN10 | SNF1 kinase homolog 10 | chr3:31437-34143 REVERSE LENGTH=535	0	855	0	136	1677	6	518	0.888	0.814	95.7009
OG08865	Rk|c10514_g1 Rs|Unigene52927_A_Rs	Rk|c10514_g1 Rt|Unigene67992_Rt	Rs|Unigene52927_A_Rs Rt|Unigene67992_Rt				Rk|c10514_g1	2141	AT5G50320.1	565	| Symbols: ELO3, HAG3, HAC8, ELP3, AtELP3 | radical SAM domain-containing protein / GCN5-related N-acetyltransferase (GNAT) family protein | chr5:20481200-20484811 REVERSE LENGTH=565	0	1008	2	54	1742	1	565	0.919	0.873	99.823
OG08871	Rk|c11229_g1 Rs|CL11943.Contig1_A_Rs	Rk|c11229_g1 Rt|Unigene70625_Rt	Rs|CL11943.Contig1_A_Rs Rt|Unigene70625_Rt				Rk|c11229_g1	1367	AT4G23730.1	306	| Symbols: | Galactose mutarotase-like superfamily protein | chr4:12362955-12364792 FORWARD LENGTH=306	8e-81	298	1	710	1366	15	234	0.791	0.65	71.5686
OG08883	Rk|c55804_g1 Rs|Unigene18733_A_Rs	Rk|c55804_g1 Rt|Unigene38379_Rt	Rs|Unigene18733_A_Rs Rt|Unigene38379_Rt				Rk|c55804_g1	1054	AT5G06660.1	196	| Symbols: | Protein of unknown function DUF106, transmembrane | chr5:2046863-2047453 FORWARD LENGTH=196	5e-76	281	2	369	944	4	196	0.839	0.762	97.9592
OG08886	Rk|c9968_g1 Rs|CL4267.Contig1_A_Rs	Rk|c9968_g1 Rt|Unigene63223_Rt	Rs|CL4267.Contig1_A_Rs Rt|Unigene63223_Rt				Rk|c9968_g1	1167	AT5G35530.1	248	| Symbols: | Ribosomal protein S3 family protein | chr5:13710355-13712192 REVERSE LENGTH=248	1e-114	407	1	182	847	1	222	0.959	0.923	89.1129
OG08900	Rk|c15473_g1 Rs|Unigene44102_A_Rs	Rk|c15473_g1 Rt|Unigene63803_Rt	Rs|Unigene44102_A_Rs Rt|Unigene63803_Rt				Rk|c15473_g1	1897	AT5G01880.1	159	| Symbols: | RING/U-box superfamily protein | chr5:339017-339496 FORWARD LENGTH=159	4e-32	136	1	920	1309	27	155	0.631	0.5	80.5031
OG08901	Rk|c45503_g1 Rs|Unigene10276_A_Rs	Rk|c45503_g1 Rt|Unigene57658_Rt	Rs|Unigene10276_A_Rs Rt|Unigene57658_Rt				Rk|c45503_g1	1351	AT1G30630.1	292	| Symbols: | Coatomer epsilon subunit | chr1:10858546-10860173 REVERSE LENGTH=292	1e-138	488	1	424	1296	2	292	0.938	0.821	99.3151
OG08906	Rk|c27625_g1 Rs|Unigene10070_A_Rs	Rk|c27625_g1 Rt|Unigene66206_Rt	Rs|Unigene10070_A_Rs Rt|Unigene66206_Rt				Rk|c27625_g1	1331	AT5G14890.1	754	| Symbols: | NHL domain-containing protein | chr5:4818056-4821534 FORWARD LENGTH=754	5e-21	99.4	1	296	793	602	747	0.467	0.349	19.2308
OG08915	Rk|c45446_g1 Rs|Unigene10198_A_Rs	Rk|c45446_g1 Rt|Unigene69167_Rt	Rs|Unigene10198_A_Rs Rt|Unigene69167_Rt				Rk|c45446_g1	1340	AT3G27060.1	332	| Symbols: TSO2, ATTSO2 | Ferritin/ribonucleotide reductase-like family protein | chr3:9979971-9981057 REVERSE LENGTH=332	1e-156	547	0	172	1170	1	332	0.865	0.805	99.6988
OG08916	Rk|c3916_g1 Rs|Unigene43390_A_Rs	Rk|c3916_g1 Rt|Unigene66014_Rt	Rs|Unigene43390_A_Rs Rt|Unigene66014_Rt				Rk|c3916_g1	1245	AT1G71790.1	256	| Symbols: | Subunits of heterodimeric actin filament capping protein Capz superfamily | chr1:26996869-26998785 FORWARD LENGTH=256	1e-123	437	2	255	1022	1	256	0.93	0.805	99.6094
OG08918	Rk|c25802_g1 Rs|CL7432.Contig2_A_Rs	Rk|c25802_g1 Rt|Unigene14196_Rt	Rs|CL7432.Contig2_A_Rs Rt|Unigene14196_Rt				Rk|c25802_g1	1631	AT5G37290.1	180	| Symbols: | ARM repeat superfamily protein | chr5:14762730-14764097 FORWARD LENGTH=180	4e-70	262	2	784	1311	1	177	0.847	0.718	97.7778
OG08929	Rk|c23476_g1 Rs|Unigene4766_A_Rs	Rk|c23476_g1 Rt|Unigene67401_Rt	Rs|Unigene4766_A_Rs Rt|Unigene67401_Rt				Rk|c23476_g1	1324	AT4G32830.1	294	| Symbols: AtAUR1, AUR1 | ataurora1 | chr4:15842557-15844354 FORWARD LENGTH=294	1e-153	536	0	214	1089	1	293	0.956	0.877	99.3197
OG08931	Rk|c10353_g1 Rs|Unigene38504_A_Rs	Rk|c10353_g1 Rt|Unigene64870_Rt	Rs|Unigene38504_A_Rs Rt|Unigene64870_Rt				Rk|c10353_g1	2174	AT5G25220.2	419	| Symbols: KNAT3 | KNOTTED1-like homeobox gene 3 | chr5:8736208-8738087 FORWARD LENGTH=419	1e-128	455	1	602	1834	12	404	0.657	0.602	93.5561
OG08942	Rk|c13828_g1 Rs|Unigene46813_A_Rs	Rk|c13828_g1 Rt|Unigene60727_Rt	Rs|Unigene46813_A_Rs Rt|Unigene60727_Rt	Unigene46813_A	-1.21335		Rk|c13828_g1	480	AT3G27010.1	314	| Symbols: AT-TCP20, PCF1, TCP20, ATTCP20 | TEOSINTE BRANCHED 1, cycloidea, PCF (TCP)-domain family protein 20 | chr3:9957810-9958754 REVERSE LENGTH=314	1e-21	99.4	2	291	479	51	116	0.833	0.742	20.7006
OG08955	Rk|c17263_g1 Rs|Unigene40702_A_Rs	Rk|c17263_g1 Rt|Unigene66505_Rt	Rs|Unigene40702_A_Rs Rt|Unigene66505_Rt				Rk|c17263_g1	1319	AT1G64520.1	267	| Symbols: RPN12a | regulatory particle non-ATPase 12A | chr1:23956459-23958120 FORWARD LENGTH=267	1e-115	413	0	79	879	1	267	0.861	0.775	99.6255
OG09033	Rk|c58876_g1 Rs|CL7952.Contig1_A_Rs	Rk|c58876_g1 Rt|Unigene51286_Rt	Rs|CL7952.Contig1_A_Rs Rt|Unigene51286_Rt				Rk|c58876_g1	881	AT5G23760.1	103	| Symbols: | Copper transport protein family | chr5:8013242-8014129 REVERSE LENGTH=103	9e-20	94.4	1	293	505	2	72	0.789	0.69	67.9612
OG09560	Rk|c7691_g1 Rs|Unigene38518_A_Rs	Rk|c7691_g1 Rt|Unigene65517_Rt	Rs|Unigene38518_A_Rs Rt|Unigene65517_Rt				Rk|c7691_g1	1297	AT1G22700.3	211	| Symbols: | Tetratricopeptide repeat (TPR)-like superfamily protein | chr1:8028323-8029289 REVERSE LENGTH=211	8e-82	301	2	486	1097	7	211	0.839	0.756	96.6825
OG09569	Rk|c13184_g1 Rs|Unigene9882_A_Rs	Rt|Unigene8591_Rt Rk|c13184_g1	Rt|Unigene8591_Rt Rs|Unigene9882_A_Rs				Rk|c13184_g1	345	AT2G45430.1	317	| Symbols: AHL22 | AT-hook motif nuclear-localized protein 22 | chr2:18727848-18728801 FORWARD LENGTH=317	1e-21	98.2	2	2	157	89	140	0.962	0.846	16.0883
OG09613	Rk|c15483_g1 Rs|CL5652.Contig1_A_Rs	Rt|Unigene69571_Rt Rk|c15483_g1	Rt|Unigene69571_Rt Rs|CL5652.Contig1_A_Rs				Rk|c15483_g1	802	AT2G19680.2	122	| Symbols: | Mitochondrial ATP synthase subunit G protein | chr2:8501865-8502622 FORWARD LENGTH=122	2e-51	199	0	139	501	1	121	0.901	0.777	98.3607
OG09651	Rk|c1588_g1 Rs|Unigene52911_A_Rs	Rk|c1588_g1 Rt|Unigene58902_Rt	Rt|Unigene58902_Rt Rs|Unigene52911_A_Rs				Rk|c1588_g1	2376	AT5G49400.1	275	| Symbols: | zinc knuckle (CCHC-type) family protein | chr5:20031154-20031981 FORWARD LENGTH=275	3e-40	164	2	1032	1478	1	152	0.643	0.584	54.9091
OG09748	Rk|c21464_g1 Rs|Unigene28742_A_Rs	Rk|c21464_g1 Rt|Unigene65315_Rt	Rs|Unigene28742_A_Rs Rt|Unigene65315_Rt				Rk|c21464_g1	1937	AT2G03820.1	516	| Symbols: | nonsense-mediated mRNA decay NMD3 family protein | chr2:1165149-1166699 REVERSE LENGTH=516	0	671	0	226	1734	6	513	0.791	0.664	98.2558
OG09760	Rk|c10004_g1 Rs|Unigene19796_A_Rs	Rt|Unigene68891_Rt Rk|c10004_g1	Rt|Unigene68891_Rt Rs|Unigene19796_A_Rs				Rk|c10004_g1	1080	AT2G40010.1	317	| Symbols: | Ribosomal protein L10 family protein | chr2:16708578-16710448 REVERSE LENGTH=317	1e-119	426	0	151	1023	1	292	0.866	0.719	91.7981
OG09773	Rk|c27377_g1 Rs|Unigene24264_A_Rs	Rk|c27377_g1 Rt|Unigene55858_Rt	Rs|Unigene24264_A_Rs Rt|Unigene55858_Rt				Rk|c27377_g1	924	AT5G05950.1	175	| Symbols: MEE60 | maternal effect embryo arrest 60 | chr5:1788814-1789341 FORWARD LENGTH=175	6e-55	211	0	295	780	3	173	0.766	0.661	97.1429
OG09791	Rk|c15627_g1 Rs|Unigene19674_A_Rs	Rk|c15627_g1 Rt|Unigene65420_Rt	Rs|Unigene19674_A_Rs Rt|Unigene65420_Rt				Rk|c15627_g1	1868	AT3G59350.3	408	| Symbols: | Protein kinase superfamily protein | chr3:21932930-21934883 FORWARD LENGTH=408	1e-164	575	1	524	1639	15	388	0.842	0.773	91.4216
OG09880	Rk|c27101_g7 Rs|Unigene47495_A_Rs	Rt|Unigene15949_Rt Rk|c27101_g7	Rt|Unigene15949_Rt Rs|Unigene47495_A_Rs				Rk|c27101_g7	1818	AT2G37860.3	432	| Symbols: LCD1 | Protein of unknown function (DUF3411) | chr2:15856952-15858793 FORWARD LENGTH=432	1e-132	468	2	233	1360	52	432	0.73	0.651	87.963
OG09917	Rk|c18982_g1 Rs|Unigene43145_A_Rs	Rk|c18982_g1 Rt|Unigene13472_Rt	Rs|Unigene43145_A_Rs Rt|Unigene13472_Rt				Rk|c18982_g1	1533	AT2G20560.1	337	| Symbols: | DNAJ heat shock family protein | chr2:8848353-8849815 REVERSE LENGTH=337	1e-130	461	2	177	1226	1	337	0.755	0.67	99.7033
OG09926	Rk|c18607_g1 Rs|Unigene1739_A_Rs	Rk|c18607_g1 Rt|Unigene41767_Rt	Rs|Unigene1739_A_Rs Rt|Unigene41767_Rt				Rk|c18607_g1	1757	AT3G51840.1	436	| Symbols: ACX4, ATSCX, ATG6 | acyl-CoA oxidase 4 | chr3:19225653-19229008 REVERSE LENGTH=436	0	731	0	234	1505	6	431	0.918	0.836	97.4771
OG09940	Rk|c3296_g1 Rs|Unigene43177_A_Rs	Rk|c3296_g1 Rt|Unigene64987_Rt	Rt|Unigene64987_Rt Rs|Unigene43177_A_Rs				Rk|c3296_g1	234	AT5G13160.1	456	| Symbols: PBS1 | Protein kinase superfamily protein | chr5:4176854-4179682 FORWARD LENGTH=456	4e-11	63.2	0	13	234	344	421	0.642	0.543	16.886
OG10034	Rs|Unigene1234_A_Rs Rk|c6825_g1	Rk|c6825_g1 Rt|Unigene63264_Rt	Rs|Unigene1234_A_Rs Rt|Unigene63264_Rt				Rk|c6825_g1	1661	AT2G44525.1	170	| Symbols: | Protein of unknown function (DUF498/DUF598) | chr2:18382130-18383320 FORWARD LENGTH=170	8e-61	231	0	997	1506	1	169	0.818	0.659	98.8235
OG10038	Rk|c18310_g1 Rs|Unigene42917_A_Rs	Rk|c18310_g1 Rt|Unigene8948_Rt	Rs|Unigene42917_A_Rs Rt|Unigene8948_Rt				Rk|c18310_g1	1386	AT3G20970.1	283	| Symbols: NFU4, ATNFU2 | NFU domain protein 4 | chr3:7348277-7350069 FORWARD LENGTH=283	5e-99	358	2	386	1003	75	280	0.922	0.845	72.4382
OG10057	Rs|CL5691.Contig1_A_Rs Rk|c18721_g1	Rt|Unigene61291_Rt Rk|c18721_g1	Rs|CL5691.Contig1_A_Rs Rt|Unigene61291_Rt				Rk|c18721_g1	1163	AT2G44065.2	214	| Symbols: | Ribosomal protein L2 family | chr2:18228860-18230368 FORWARD LENGTH=214	1e-50	197	1	548	1009	47	205	0.73	0.604	73.8318
OG10101	Rk|c7947_g1 Rs|Unigene42898_A_Rs	Rt|Unigene66336_Rt Rk|c7947_g1	Rt|Unigene66336_Rt Rs|Unigene42898_A_Rs				Rk|c7947_g1	806	AT5G54640.1	130	| Symbols: HTA1, RAT5, ATHTA1 | Histone superfamily protein | chr5:22196540-22197279 FORWARD LENGTH=130	8e-36	147	0	348	650	23	123	0.792	0.752	76.9231
OG10150	Rk|c3213_g1 Rs|Unigene17115_A_Rs	Rk|c3213_g1 Rt|Unigene13479_Rt	Rs|Unigene17115_A_Rs Rt|Unigene13479_Rt			LBD	Rk|c3213_g1	233	AT4G27480.2	421	| Symbols: | Core-2/I-branching beta-1,6-N-acetylglucosaminyltransferase family protein | chr4:13736835-13738317 REVERSE LENGTH=421	1e-15	78.2	1	2	232	37	116	0.663	0.512	18.7648
OG10248	Rk|c33425_g1 Rs|Unigene46711_A_Rs	Rk|c33425_g1 Rt|Unigene7976_Rt	Rs|Unigene46711_A_Rs Rt|Unigene7976_Rt				Rk|c33425_g1	1847	AT1G48030.2	507	| Symbols: mtLPD1 | mitochondrial lipoamide dehydrogenase 1 | chr1:17717432-17719141 REVERSE LENGTH=507	0	790	1	86	1609	1	507	0.864	0.791	99.8028
OG10271	Rk|c19420_g1 Rs|Unigene46649_A_Rs	Rk|c19420_g1 Rt|Unigene49635_Rt	Rs|Unigene46649_A_Rs Rt|Unigene49635_Rt				Rk|c19420_g1	1018	AT1G20580.1	131	| Symbols: | Small nuclear ribonucleoprotein family protein | chr1:7128979-7130371 FORWARD LENGTH=131	4e-50	195	1	185	493	1	103	0.99	0.903	77.8626
OG10348	Rk|c18699_g1 Rs|Unigene9690_A_Rs	Rk|c18699_g1 Rt|Unigene69767_Rt	Rs|Unigene9690_A_Rs Rt|Unigene69767_Rt				Rk|c18699_g1	1279	AT3G20870.1	276	| Symbols: ZTP29 | ZIP metal ion transporter family | chr3:7309499-7312476 REVERSE LENGTH=276	1e-104	375	0	308	1042	31	275	0.849	0.788	88.4058
OG10375	Rk|c27242_g1 Rs|CL4142.Contig1_A_Rs	Rk|c27242_g1 Rt|Unigene49369_Rt	Rs|CL4142.Contig1_A_Rs Rt|Unigene49369_Rt				Rk|c27242_g1	1000	AT2G25010.1	509	| Symbols: | Aminotransferase-like, plant mobile domain family protein | chr2:10631691-10633547 FORWARD LENGTH=509	7e-22	101	2	3	614	88	291	0.476	0.362	39.8821
OG10377	Rk|c34784_g1 Rs|Unigene9506_A_Rs	Rk|c34784_g1 Rt|Unigene64958_Rt	Rs|Unigene9506_A_Rs Rt|Unigene64958_Rt			LSD	Rk|c34784_g1	963	AT1G32540.3	154	| Symbols: LOL1 | lsd one like 1 | chr1:11768043-11769591 FORWARD LENGTH=154	2e-54	209	0	112	492	28	154	0.835	0.78	81.8182
OG10413	Rk|c15720_g1 Rs|Unigene19266_A_Rs	Rk|c15720_g1 Rt|Unigene54752_Rt	Rs|Unigene19266_A_Rs Rt|Unigene54752_Rt				Rk|c15720_g1	1415	AT4G12590.1	246	| Symbols: | Protein of unknown function DUF106, transmembrane | chr4:7451291-7452976 REVERSE LENGTH=246	1e-113	404	0	82	822	1	246	0.883	0.834	99.5935
OG10432	Rk|c25869_g1 Rs|Unigene33157_A_Rs	Rk|c25869_g1 Rt|Unigene65616_Rt	Rs|Unigene33157_A_Rs Rt|Unigene65616_Rt				Rk|c25869_g1	1792	AT5G50850.1	363	| Symbols: MAB1 | Transketolase family protein | chr5:20689671-20692976 FORWARD LENGTH=363	1e-166	583	0	325	1338	25	362	0.941	0.855	92.8375
OG10470	Rk|c22221_g1 Rs|Unigene4868_A_Rs	Rk|c22221_g1 Rt|Unigene64294_Rt	Rs|Unigene4868_A_Rs Rt|Unigene64294_Rt				Rk|c22221_g1	1944	AT1G70090.2	390	| Symbols: GATL9, LGT8 | glucosyl transferase family 8 | chr1:26400927-26402099 FORWARD LENGTH=390	1e-145	512	2	422	1363	51	363	0.847	0.768	80
OG10500	Rk|c45094_g1 Rs|Unigene52487_A_Rs	Rk|c45094_g1 Rt|Unigene63308_Rt	Rs|Unigene52487_A_Rs Rt|Unigene63308_Rt				Rk|c45094_g1	981	AT4G19830.1	229	| Symbols: | FKBP-like peptidyl-prolyl cis-trans isomerase family protein | chr4:10772579-10773933 REVERSE LENGTH=229	3e-66	249	1	269	727	74	225	0.884	0.768	65.9389
OG10518	Rk|c9472_g1 Rs|Unigene47179_A_Rs	Rk|c9472_g1 Rt|Unigene65324_Rt	Rs|Unigene47179_A_Rs Rt|Unigene65324_Rt				Rk|c9472_g1	908	AT5G14670.1	188	| Symbols: ATARFA1B, ARFA1B | ADP-ribosylation factor A1B | chr5:4729319-4730495 FORWARD LENGTH=188	2e-86	315	2	283	819	1	179	0.911	0.849	94.6809
OG10530	Rk|c26260_g1 Rs|CL1476.Contig1_A_Rs	Rk|c26260_g1 Rt|Unigene295_Rt	Rs|CL1476.Contig1_A_Rs Rt|Unigene295_Rt				Rk|c26260_g1	2501	AT1G78900.2	623	| Symbols: VHA-A | vacuolar ATP synthase subunit A | chr1:29660463-29664575 FORWARD LENGTH=623	0	1119	2	183	2051	1	623	0.931	0.904	99.8395
OG10617	Rk|c18994_g1 Rs|CL10601.Contig1_A_Rs	Rk|c18994_g1 Rt|Unigene54257_Rt	Rs|CL10601.Contig1_A_Rs Rt|Unigene54257_Rt				Rk|c18994_g1	2248	AT4G17080.1	513	| Symbols: | Histone H3 K4-specific methyltransferase SET7/9 family protein | chr4:9601570-9603815 FORWARD LENGTH=513	2e-99	360	0	796	1620	200	475	0.715	0.606	53.6062
OG10697	Rk|c16948_g1 Rs|Unigene9453_A_Rs	Rk|c16948_g1 Rt|Unigene58391_Rt	Rs|Unigene9453_A_Rs Rt|Unigene58391_Rt				Rk|c16948_g1	2263	AT3G18060.1	609	| Symbols: | transducin family protein / WD-40 repeat family protein | chr3:6183880-6186788 FORWARD LENGTH=609	0	927	2	330	2150	2	609	0.854	0.729	99.6716
OG10741	Rk|c27094_g2 Rs|Unigene24146_A_Rs	Rk|c27094_g2 Rt|Unigene17196_Rt	Rs|Unigene24146_A_Rs Rt|Unigene17196_Rt				Rk|c27094_g2	741	AT5G64816.2	130	| Symbols: | unknown protein; Has 35333 Blast hits to 34131 proteins in 2444 species: Archae - 798; Bacteria - 22429; Metazoa - 974; Fungi - 991; Plants - 531; Viruses - 0; Other Eukaryotes - 9610 (source: NCBI BLink). | chr5:25913487-25913879 FORWARD LENGTH=130	3e-63	238	0	196	573	1	126	0.952	0.857	96.1538
OG10749	Rk|c20163_g1 Rs|CL11958.Contig1_A_Rs	Rk|c20163_g1 Rt|Unigene18421_Rt	Rs|CL11958.Contig1_A_Rs Rt|Unigene18421_Rt				Rk|c20163_g1	1440	AT4G04860.1	244	| Symbols: DER2.2 | DERLIN-2.2 | chr4:2460135-2461378 FORWARD LENGTH=244	1e-116	415	1	290	1021	1	244	0.902	0.82	99.5902
OG10791	Rk|c22746_g1 Rs|CL8548.Contig1_A_Rs	Rk|c22746_g1 Rt|Unigene70566_Rt	Rs|CL8548.Contig1_A_Rs Rt|Unigene70566_Rt				Rk|c22746_g1	910	AT1G57860.1	164	| Symbols: | Translation protein SH3-like family protein | chr1:21430034-21430827 REVERSE LENGTH=164	1e-81	300	1	352	843	1	164	0.927	0.841	99.3902
OG10804	Rk|c20388_g1 Rs|Unigene2343_A_Rs	Rk|c20388_g1 Rt|Unigene12138_Rt	Rs|Unigene2343_A_Rs Rt|Unigene12138_Rt				Rk|c20388_g1	575	AT1G08590.1	1029	| Symbols: | Leucine-rich receptor-like protein kinase family protein | chr1:2718859-2721948 FORWARD LENGTH=1029	5e-37	150	1	2	364	914	1029	0.777	0.62	11.1759
OG10836	Rk|c44633_g1 Rs|Unigene46144_A_Rs	Rk|c44633_g1 Rt|Unigene66096_Rt	Rs|Unigene46144_A_Rs Rt|Unigene66096_Rt				Rk|c44633_g1	1784	AT4G15900.1	486	| Symbols: PRL1 | pleiotropic regulatory locus 1 | chr4:9023775-9027443 FORWARD LENGTH=486	0	741	0	150	1589	1	486	0.822	0.735	99.7942
OG10959	Rk|c20280_g1 Rs|CL927.Contig1_A_Rs	Rk|c20280_g1 Rt|Unigene14199_Rt	Rs|CL927.Contig1_A_Rs Rt|Unigene14199_Rt				Rk|c20280_g1	1562	AT5G56130.1	315	| Symbols: TEX1, AtTEX1, THO3 | Transducin/WD40 repeat-like superfamily protein | chr5:22722755-22725065 REVERSE LENGTH=315	1e-163	571	0	390	1325	3	315	0.936	0.866	99.0476
OG10991	Rk|c21448_g1 Rs|Unigene46208_A_Rs	Rk|c21448_g1 Rt|Unigene60523_Rt	Rs|Unigene46208_A_Rs Rt|Unigene60523_Rt				Rk|c21448_g1	2041	AT5G22330.1	458	| Symbols: ATTIP49A, RIN1 | P-loop containing nucleoside triphosphate hydrolases superfamily protein | chr5:7391026-7394071 REVERSE LENGTH=458	0	789	2	525	1886	4	457	0.941	0.883	98.9083
OG11036	Rk|c19462_g1 Rs|Unigene43748_A_Rs	Rt|Unigene60878_Rt Rk|c19462_g1	Rt|Unigene60878_Rt Rs|Unigene43748_A_Rs				Rk|c19462_g1
OG11049	Rk|c35251_g1 Rs|Unigene25247_A_Rs	Rk|c35251_g1 Rt|Unigene42519_Rt	Rs|Unigene25247_A_Rs Rt|Unigene42519_Rt				Rk|c35251_g1	848	AT4G32060.2	454	| Symbols: | calcium-binding EF hand family protein | chr4:15501134-15503302 FORWARD LENGTH=454	9e-81	296	2	222	848	132	337	0.837	0.689	45.1542
OG11075	Rk|c33325_g1 Rs|Unigene10468_A_Rs	Rt|Unigene64993_Rt Rk|c33325_g1	Rt|Unigene64993_Rt Rs|Unigene10468_A_Rs				Rk|c33325_g1	1330	AT2G31560.2	202	| Symbols: | Protein of unknown function (DUF1685) | chr2:13436611-13437312 FORWARD LENGTH=202	2e-48	190	1	643	1029	73	202	0.809	0.718	63.8614
OG11134	Rk|c11326_g1 Rs|Unigene2253_A_Rs	Rk|c11326_g1 Rt|Unigene69780_Rt	Rs|Unigene2253_A_Rs Rt|Unigene69780_Rt				Rk|c11326_g1	911	AT5G39800.1	94	| Symbols: | Mitochondrial ribosomal protein L27 | chr5:15935580-15936936 FORWARD LENGTH=94	3e-36	149	0	262	528	6	94	0.91	0.753	93.617
OG11170	Rk|c50212_g1 Rs|CL8931.Contig1_A_Rs	Rt|Unigene56405_Rt Rk|c50212_g1	Rt|Unigene56405_Rt Rs|CL8931.Contig1_A_Rs				Rk|c50212_g1	1462	AT4G37470.1	270	| Symbols: | alpha/beta-Hydrolases superfamily protein | chr4:17617045-17618363 REVERSE LENGTH=270	1e-127	453	0	398	1207	1	270	0.922	0.789	99.6296
OG11177	Rk|c13730_g1 Rs|Unigene43453_A_Rs	Rk|c13730_g1 Rt|Unigene70827_Rt	Rs|Unigene43453_A_Rs Rt|Unigene70827_Rt				Rk|c13730_g1	852	AT1G54580.1	136	| Symbols: ACP2 | acyl carrier protein 2 | chr1:20389572-20390770 FORWARD LENGTH=136	2e-30	129	2	308	676	8	131	0.728	0.576	90.4412
OG11178	Rk|c44100_g1 Rs|Unigene11470_A_Rs	Rk|c44100_g1 Rt|Unigene46910_Rt	Rt|Unigene46910_Rt Rs|Unigene11470_A_Rs				Rk|c44100_g1	250	AT2G01050.1	515	| Symbols: | zinc ion binding;nucleic acid binding | chr2:68337-69884 REVERSE LENGTH=515	8e-06	45.4	1	7	237	168	243	0.519	0.351	14.5631
OG11221	Rk|c6905_g1 Rs|Unigene9984_A_Rs	Rk|c6905_g1 Rt|Unigene53003_Rt	Rs|Unigene9984_A_Rs Rt|Unigene53003_Rt				Rk|c6905_g1	1055	AT5G65260.1	220	| Symbols: | RNA-binding (RRM/RBD/RNP motifs) family protein | chr5:26080501-26082984 REVERSE LENGTH=220	3e-69	259	2	229	789	35	219	0.834	0.706	83.6364
OG11228	Rk|c10795_g1 Rs|Unigene19020_A_Rs	Rk|c10795_g1 Rt|Unigene59119_Rt	Rs|Unigene19020_A_Rs Rt|Unigene59119_Rt				Rk|c10795_g1	1325	AT5G22080.1	246	| Symbols: | Chaperone DnaJ-domain superfamily protein | chr5:7310600-7313540 REVERSE LENGTH=246	1e-92	337	1	122	853	1	246	0.776	0.715	99.5935
OG11272	Rk|c6080_g1 Rs|Unigene46599_A_Rs	Rk|c6080_g1 Rt|Unigene62479_Rt	Rs|Unigene46599_A_Rs Rt|Unigene62479_Rt				Rk|c6080_g1	297	AT5G60440.1	299	| Symbols: AGL62 | AGAMOUS-like 62 | chr5:24306329-24307520 FORWARD LENGTH=299	3e-23	103	0	1	297	23	125	0.67	0.476	34.1137
OG11320	Rk|c51529_g1 Rs|Unigene43689_A_Rs	Rk|c51529_g1 Rt|Unigene9980_Rt	Rt|Unigene9980_Rt Rs|Unigene43689_A_Rs				Rk|c51529_g1	1491	AT1G63160.1	333	| Symbols: RFC2 | replication factor C 2 | chr1:23422068-23423771 REVERSE LENGTH=333	1e-166	580	0	364	1323	12	331	0.959	0.891	95.7958
OG11346	Rk|c23376_g1 Rs|Unigene25298_A_Rs	Rk|c23376_g1 Rt|Unigene62154_Rt	Rs|Unigene25298_A_Rs Rt|Unigene62154_Rt			C3H	Rk|c23376_g1	1058	AT4G20300.2	352	| Symbols: | Protein of unknown function (DUF1639) | chr4:10955813-10958865 FORWARD LENGTH=352	1e-31	134	1	206	898	97	347	0.481	0.369	71.0227
OG11373	Rk|c291_g1 Rs|Unigene47155_A_Rs	Rt|Unigene56741_Rt Rk|c291_g1	Rt|Unigene56741_Rt Rs|Unigene47155_A_Rs				Rk|c291_g1	1055	AT1G72175.1	185	| Symbols: | RING/U-box protein with domain of unknown function (DUF 1232) | chr1:27157978-27159359 FORWARD LENGTH=185	4e-59	225	0	184	714	4	180	0.689	0.599	95.1351
OG11405	Rk|c1209_g1 Rs|Unigene23679_A_Rs	Rt|Unigene53056_Rt Rk|c1209_g1	Rt|Unigene53056_Rt Rs|Unigene23679_A_Rs				Rk|c1209_g1
OG11409	Rk|c26199_g2 Rs|Unigene9514_A_Rs	Rk|c26199_g2 Rt|Unigene68263_Rt	Rs|Unigene9514_A_Rs Rt|Unigene68263_Rt				Rk|c26199_g2	1947	AT3G50000.1	403	| Symbols: CKA2, ATCKA2 | casein kinase II, alpha chain 2 | chr3:18534487-18536743 FORWARD LENGTH=403	1e-163	573	2	702	1634	93	403	0.929	0.868	76.9231
OG11414	Rk|c47787_g1 Rs|Unigene24488_A_Rs	Rt|Unigene65584_Rt Rk|c47787_g1	Rt|Unigene65584_Rt Rs|Unigene24488_A_Rs				Rk|c47787_g1	928	AT3G13810.1	513	| Symbols: AtIDD11, IDD11 | indeterminate(ID)-domain 11 | chr3:4544941-4547300 FORWARD LENGTH=513	3e-55	212	1	614	928	70	174	0.981	0.886	20.2729
OG11429	Rk|c44498_g1 Rs|CL12273.Contig1_A_Rs	Rk|c44498_g1 Rt|Unigene52049_Rt	Rs|CL12273.Contig1_A_Rs Rt|Unigene52049_Rt	CL12273.Contig1_A	-2.76137		Rk|c44498_g1	2402	AT5G61790.1	530	| Symbols: CNX1, ATCNX1 | calnexin 1 | chr5:24827394-24829642 REVERSE LENGTH=530	0	675	0	511	1956	9	490	0.753	0.664	90.7547
OG11512	Rk|c37147_g1 Rs|Unigene12006_A_Rs	Rk|c37147_g1 Rt|Unigene9608_Rt	Rs|Unigene12006_A_Rs Rt|Unigene9608_Rt				Rk|c37147_g1	690	ATMG00640.1	192	| Symbols: ORF25 | hydrogen ion transporting ATP synthases, rotational mechanism;zinc ion binding | chrM:188084-188662 REVERSE LENGTH=192	2e-53	205	1	276	689	41	178	0.826	0.79	71.3542
OG11553	Rk|c26433_g2 Rs|Unigene52625_A_Rs	Rk|c26433_g2 Rt|Unigene68973_Rt	Rs|Unigene52625_A_Rs Rt|Unigene68973_Rt				Rk|c26433_g2	1720	AT2G26060.1	352	| Symbols: emb1345 | Transducin/WD40 repeat-like superfamily protein | chr2:11102400-11105127 FORWARD LENGTH=352	1e-138	490	2	297	1322	5	351	0.795	0.666	98.2955
OG11576	Rk|c10443_g2 Rs|Unigene25317_A_Rs	Rk|c10443_g2 Rt|Unigene64300_Rt	Rs|Unigene25317_A_Rs Rt|Unigene64300_Rt				Rk|c10443_g2	1020	AT3G06890.1	128	| Symbols: | unknown protein; Has 91 Blast hits to 91 proteins in 12 species: Archae - 0; Bacteria - 0; Metazoa - 0; Fungi - 0; Plants - 91; Viruses - 0; Other Eukaryotes - 0 (source: NCBI BLink). | chr3:2176949-2177335 FORWARD LENGTH=128	1e-15	81.3	0	292	594	19	120	0.539	0.471	78.9062
OG11594	Rk|c1264_g1 Rs|CL8157.Contig4_A_Rs	Rk|c1264_g1 Rt|Unigene63466_Rt	Rs|CL8157.Contig4_A_Rs Rt|Unigene63466_Rt				Rk|c1264_g1	2036	AT3G21215.1	339	| Symbols: | RNA-binding (RRM/RBD/RNP motifs) family protein | chr3:7442873-7445231 REVERSE LENGTH=339	2e-91	334	2	955	1737	58	317	0.732	0.67	76.4012
OG11600	Rk|c1325_g1 Rs|Unigene26471_A_Rs	Rk|c1325_g1 Rt|Unigene48338_Rt	Rs|Unigene26471_A_Rs Rt|Unigene48338_Rt				Rk|c1325_g1	1164	AT3G07680.1	208	| Symbols: | emp24/gp25L/p24 family/GOLD family protein | chr3:2455627-2456652 FORWARD LENGTH=208	4e-80	295	1	348	923	20	208	0.87	0.708	90.3846
OG11614	Rk|c14036_g1 Rs|Unigene13622_A_Rs	Rk|c14036_g1 Rt|Unigene39989_Rt	Rs|Unigene13622_A_Rs Rt|Unigene39989_Rt				Rk|c14036_g1	670	AT5G12190.1	124	| Symbols: | RNA-binding (RRM/RBD/RNP motifs) family protein | chr5:3940731-3941105 REVERSE LENGTH=124	8e-49	190	0	209	565	6	124	0.84	0.824	95.1613
OG11617	Rk|c14288_g1 Rs|CL2110.Contig1_A_Rs	Rk|c14288_g1 Rt|Unigene15495_Rt	Rs|CL2110.Contig1_A_Rs Rt|Unigene15495_Rt				Rk|c14288_g1	1614	AT5G07030.1	455	| Symbols: | Eukaryotic aspartyl protease family protein | chr5:2183600-2185717 REVERSE LENGTH=455	1e-141	498	2	254	1492	38	455	0.739	0.589	91.6484
OG11664	Rk|c17760_g1 Rs|Unigene5052_A_Rs	Rk|c17760_g1 Rt|Unigene67808_Rt	Rs|Unigene5052_A_Rs Rt|Unigene67808_Rt				Rk|c17760_g1	4111	AT5G62410.1	1175	| Symbols: SMC2, TTN3, ATCAP-E1, ATSMC4 | structural maintenance of chromosomes 2 | chr5:25056308-25062436 FORWARD LENGTH=1175	0	1447	2	192	3737	1	1175	0.76	0.646	99.9149
OG11668	Rk|c18020_g1 Rs|Unigene25028_A_Rs	Rk|c18020_g1 Rt|Unigene58659_Rt	Rs|Unigene25028_A_Rs Rt|Unigene58659_Rt				Rk|c18020_g1	1613	AT1G01910.4	353	| Symbols: | P-loop containing nucleoside triphosphate hydrolases superfamily protein | chr1:313595-315831 REVERSE LENGTH=353	1e-150	529	1	326	1381	1	353	0.881	0.742	99.7167
OG11675	Rk|c1832_g1 Rs|CL4976.Contig3_A_Rs	Rk|c1832_g1 Rt|Unigene58908_Rt	Rs|CL4976.Contig3_A_Rs Rt|Unigene58908_Rt				Rk|c1832_g1	1046	AT5G54530.1	161	| Symbols: | Protein of unknown function, DUF538 | chr5:22152781-22154201 FORWARD LENGTH=161	4e-44	175	1	434	844	28	161	0.774	0.628	82.6087
OG11682	Rk|c18983_g2 Rs|Unigene38525_A_Rs	Rk|c18983_g2 Rt|Unigene53220_Rt	Rs|Unigene38525_A_Rs Rt|Unigene53220_Rt				Rk|c18983_g2	969	AT1G14345.1	196	| Symbols: | NAD(P)-linked oxidoreductase superfamily protein | chr1:4899176-4899766 FORWARD LENGTH=196	7e-61	231	2	369	749	70	196	0.929	0.89	64.2857
OG11685	Rk|c19156_g1 Rs|Unigene19615_A_Rs	Rk|c19156_g1 Rt|Unigene67358_Rt	Rs|Unigene19615_A_Rs Rt|Unigene67358_Rt				Rk|c19156_g1	559	AT5G50150.1	420	| Symbols: | Protein of Unknown Function (DUF239) | chr5:20402444-20406375 REVERSE LENGTH=420	1e-86	315	1	64	558	256	420	0.915	0.836	39.0476
OG11702	Rk|c2054_g1 Rs|CL11098.Contig1_A_Rs	Rk|c2054_g1 Rt|Unigene58822_Rt	Rs|CL11098.Contig1_A_Rs Rt|Unigene58822_Rt				Rk|c2054_g1	1958	AT1G05840.1	485	| Symbols: | Eukaryotic aspartyl protease family protein | chr1:1762843-1766150 REVERSE LENGTH=485	1e-173	606	0	375	1745	17	479	0.786	0.639	95.2577
OG11723	Rk|c21931_g1 Rs|Unigene38503_A_Rs	Rk|c21931_g1 Rt|Unigene41474_Rt	Rs|Unigene38503_A_Rs Rt|Unigene41474_Rt				Rk|c21931_g1	655	AT2G01590.1	174	| Symbols: CRR3 | chlororespiratory reduction 3 | chr2:266675-267379 FORWARD LENGTH=174	1e-22	103	0	82	420	64	174	0.628	0.487	63.2184
OG11775	Rk|c24662_g1 Rs|CL2447.Contig2_A_Rs	Rk|c24662_g1 Rt|Unigene63345_Rt	Rs|CL2447.Contig2_A_Rs Rt|Unigene63345_Rt				Rk|c24662_g1	1674	AT3G13450.1	358	| Symbols: DIN4 | Transketolase family protein | chr3:4382340-4384295 REVERSE LENGTH=358	1e-159	558	1	270	1250	32	358	0.899	0.813	91.0615
OG11801	Rk|c26414_g1 Rs|CL10252.Contig1_A_Rs	Rk|c26414_g1 Rt|Unigene55677_Rt	Rs|CL10252.Contig1_A_Rs Rt|Unigene55677_Rt				Rk|c26414_g1	2085	AT5G01230.1	309	| Symbols: | S-adenosyl-L-methionine-dependent methyltransferases superfamily protein | chr5:92789-95380 REVERSE LENGTH=309	1e-161	567	0	163	1086	1	308	0.958	0.886	99.3528
OG11814	Rk|c27501_g1 Rs|Unigene9813_A_Rs	Rk|c27501_g1 Rt|Unigene57561_Rt	Rs|Unigene9813_A_Rs Rt|Unigene57561_Rt				Rk|c27501_g1	703	AT5G27670.1	150	| Symbols: HTA7 | histone H2A 7 | chr5:9792807-9793365 REVERSE LENGTH=150	4e-39	158	2	165	491	26	134	0.798	0.743	72
OG11825	Rk|c29721_g1 Rs|Unigene51864_A_Rs	Rk|c29721_g1 Rt|Unigene51356_Rt	Rt|Unigene51356_Rt Rs|Unigene51864_A_Rs				Rk|c29721_g1	306	AT1G79030.1	561	| Symbols: | Chaperone DnaJ-domain superfamily protein | chr1:29730922-29733570 REVERSE LENGTH=561	5e-40	159	1	2	304	454	555	0.775	0.775	18.0036
OG11830	Rk|c3192_g1 Rs|Unigene49907_A_Rs	Rk|c3192_g1 Rt|Unigene42714_Rt	Rt|Unigene42714_Rt Rs|Unigene49907_A_Rs				Rk|c3192_g1	1713	AT3G62630.1	380	| Symbols: | Protein of unknown function (DUF1645) | chr3:23163937-23165079 REVERSE LENGTH=380	2e-65	247	2	320	1450	20	377	0.545	0.414	93.9474
OG11831	Rk|c32289_g1 Rs|CL7655.Contig3_A_Rs	Rk|c32289_g1 Rt|Unigene61816_Rt	Rs|CL7655.Contig3_A_Rs Rt|Unigene61816_Rt				Rk|c32289_g1	1277	AT1G65620.4	199	| Symbols: AS2 | Lateral organ boundaries (LOB) domain family protein | chr1:24400146-24400745 FORWARD LENGTH=199	7e-59	224	0	199	537	3	115	0.991	0.938	56.2814
OG11842	Rk|c3442_g1 Rs|Unigene45130_A_Rs	Rk|c3442_g1 Rt|Unigene64488_Rt	Rs|Unigene45130_A_Rs Rt|Unigene64488_Rt				Rk|c3442_g1	942	AT3G29230.1	600	| Symbols: | Tetratricopeptide repeat (TPR)-like superfamily protein | chr3:11188803-11190605 FORWARD LENGTH=600	4e-53	205	2	3	692	360	587	0.639	0.422	37.8333
OG11846	Rk|c34744_g1 Rs|Unigene26645_A_Rs	Rk|c34744_g1 Rt|Unigene5166_Rt	Rt|Unigene5166_Rt Rs|Unigene26645_A_Rs				Rk|c34744_g1	498	AT5G51050.1	487	| Symbols: | Mitochondrial substrate carrier family protein | chr5:20753381-20755714 FORWARD LENGTH=487	4e-18	87.4	2	320	496	429	487	0.797	0.729	11.9097
OG11858	Rk|c38783_g1 Rs|Unigene47207_A_Rs	Rk|c38783_g1 Rt|Unigene58308_Rt	Rs|Unigene47207_A_Rs Rt|Unigene58308_Rt				Rk|c38783_g1	623	AT1G53700.1	476	| Symbols: WAG1, PK3AT | WAG 1 | chr1:20048604-20050034 FORWARD LENGTH=476	5e-29	124	1	2	394	39	156	0.641	0.542	24.5798
OG11883	Rk|c4266_g1 Rs|Unigene38376_A_Rs	Rk|c4266_g1 Rt|Unigene51559_Rt	Rs|Unigene38376_A_Rs Rt|Unigene51559_Rt				Rk|c4266_g1	1509	AT5G14780.1	384	| Symbols: FDH | formate dehydrogenase | chr5:4777043-4779190 FORWARD LENGTH=384	0	634	0	94	1245	1	384	0.881	0.818	99.7396
OG11885	Rk|c4299_g1 Rs|Unigene43179_A_Rs	Rk|c4299_g1 Rt|Unigene63410_Rt	Rs|Unigene43179_A_Rs Rt|Unigene63410_Rt				Rk|c4299_g1	280	AT5G63190.2	702	| Symbols: | MA3 domain-containing protein | chr5:25346145-25348563 FORWARD LENGTH=702	4e-39	155	1	2	280	266	358	0.903	0.806	13.1054
OG11898	Rk|c45913_g1 Rs|Unigene3250_A_Rs	Rk|c45913_g1 Rt|Unigene52219_Rt	Rs|Unigene3250_A_Rs Rt|Unigene52219_Rt				Rk|c45913_g1	1179	AT1G60430.2	174	| Symbols: ARPC3 | actin-related protein C3 | chr1:22264797-22265682 REVERSE LENGTH=174	2e-86	316	1	399	920	1	174	0.937	0.862	99.4253
OG11921	Rk|c51393_g1 Rs|Unigene11534_A_Rs	Rk|c51393_g1 Rt|Unigene10470_Rt	Rs|Unigene11534_A_Rs Rt|Unigene10470_Rt			AP2	Rk|c51393_g1	1606	AT5G02820.1	427	| Symbols: RHL2, BIN5 | Spo11/DNA topoisomerase VI, subunit A protein | chr5:642658-644123 FORWARD LENGTH=427	0	671	1	229	1449	18	427	0.905	0.811	95.7845
OG11928	Rk|c5318_g1 Rs|Unigene4516_A_Rs	Rk|c5318_g1 Rt|Unigene37626_Rt	Rs|Unigene4516_A_Rs Rt|Unigene37626_Rt				Rk|c5318_g1	1019	AT2G28370.1	179	| Symbols: | Uncharacterised protein family (UPF0497) | chr2:12132092-12133447 FORWARD LENGTH=179	6e-66	248	1	287	820	2	179	0.803	0.702	98.8827
OG11935	Rk|c53938_g1 Rs|Unigene20024_A_Rs	Rk|c53938_g1 Rt|Unigene14892_Rt	Rs|Unigene20024_A_Rs Rt|Unigene14892_Rt				Rk|c53938_g1	233	AT4G00460.2	473	| Symbols: ATROPGEF3, ROPGEF3 | RHO guanyl-nucleotide exchange factor 3 | chr4:211146-213094 REVERSE LENGTH=473	7e-19	89	2	3	233	323	398	0.779	0.571	15.8562
OG11951	Rk|c58028_g1 Rs|Unigene7045_A_Rs	Rk|c58028_g1 Rt|Unigene58030_Rt	Rt|Unigene58030_Rt Rs|Unigene7045_A_Rs				Rk|c58028_g1	818	AT4G15800.1	116	| Symbols: RALFL33 | ralf-like 33 | chr4:8984915-8985265 FORWARD LENGTH=116	2e-30	129	0	190	528	11	116	0.743	0.593	90.5172
OG11988	Rk|c9910_g1 Rs|Unigene46480_A_Rs	Rk|c9910_g1 Rt|Unigene68599_Rt	Rs|Unigene46480_A_Rs Rt|Unigene68599_Rt				Rk|c9910_g1	986	AT2G36130.1	164	| Symbols: | Cyclophilin-like peptidyl-prolyl cis-trans isomerase family protein | chr2:15166863-15168259 FORWARD LENGTH=164	5e-72	268	1	143	619	6	164	0.874	0.805	96.3415
OG12825	Rk|c7443_g1 Rs|CL4401.Contig1_A_Rs	Rt|Unigene44386_Rt Rk|c7443_g1	Rt|Unigene44386_Rt Rs|CL4401.Contig1_A_Rs				Rk|c7443_g1	929	AT3G49010.3	206	| Symbols: ATBBC1, BBC1, RSU2 | breast basic conserved 1 | chr3:18166971-18168047 REVERSE LENGTH=206	2e-70	262	1	461	928	38	193	0.91	0.827	75.2427
OG12915	Rk|c9292_g1 Rs|Unigene3184_A_Rs	Rt|Unigene36190_Rt Rk|c9292_g1	Rt|Unigene36190_Rt Rs|Unigene3184_A_Rs				Rk|c9292_g1	526	AT2G32000.1	865	| Symbols: | DNA topoisomerase, type IA, core | chr2:13615999-13621563 REVERSE LENGTH=865	2e-50	195	0	160	525	6	127	0.852	0.762	13.9884
OG12927	Rk|c24200_g1 Rs|Unigene5975_A_Rs	Rt|Unigene15727_Rt Rk|c24200_g1	Rt|Unigene15727_Rt Rs|Unigene5975_A_Rs				Rk|c24200_g1	1634	AT3G04600.3	402	| Symbols: | Nucleotidylyl transferase superfamily protein | chr3:1243152-1245958 FORWARD LENGTH=402	0	686	0	214	1383	12	401	0.913	0.854	96.7662
OG12985	Rk|c38879_g1 Rs|Unigene7518_A_Rs	Rk|c38879_g1 Rt|Unigene47095_Rt	Rt|Unigene47095_Rt Rs|Unigene7518_A_Rs				Rk|c38879_g1
OG13169	Rk|c38594_g1 Rs|Unigene8592_A_Rs	Rk|c38594_g1 Rt|Unigene46634_Rt	Rs|Unigene8592_A_Rs Rt|Unigene46634_Rt				Rk|c38594_g1
OG13595	Rk|c1077_g1 Rs|CL774.Contig5_A_Rs	Rk|c1077_g1 Rt|Unigene57783_Rt	Rs|CL774.Contig5_A_Rs Rt|Unigene57783_Rt				Rk|c1077_g1	1420	AT1G51510.1	202	| Symbols: Y14 | RNA-binding (RRM/RBD/RNP motifs) family protein | chr1:19103072-19104753 REVERSE LENGTH=202	4e-51	199	0	238	657	39	176	0.85	0.693	67.8218
OG13608	Rk|c11303_g1 Rs|Unigene10057_A_Rs	Rk|c11303_g1 Rt|Unigene55425_Rt	Rt|Unigene55425_Rt Rs|Unigene10057_A_Rs				Rk|c11303_g1	1305	AT2G04530.1	354	| Symbols: CPZ, TRZ2 | Metallo-hydrolase/oxidoreductase superfamily protein | chr2:1576808-1578611 FORWARD LENGTH=354	1e-133	471	1	156	1088	42	353	0.869	0.712	87.8531
OG13625	Rk|c12014_g1 Rs|Unigene19449_A_Rs	Rk|c12014_g1 Rt|Unigene52430_Rt	Rt|Unigene52430_Rt Rs|Unigene19449_A_Rs				Rk|c12014_g1	1371	AT4G22330.1	255	| Symbols: ATCES1 | Alkaline phytoceramidase (aPHC) | chr4:11798483-11799549 FORWARD LENGTH=255	1e-116	416	2	224	988	1	255	0.839	0.749	99.6078
OG13664	Rk|c139_g1 Rs|CL6306.Contig1_A_Rs	Rk|c139_g1 Rt|Unigene45152_Rt	Rt|Unigene45152_Rt Rs|CL6306.Contig1_A_Rs			TCP	Rk|c139_g1	576	ATCG01010.1	746	| Symbols: NDHF | NADH-Ubiquinone oxidoreductase (complex I), chain 5 protein | chrC:110398-112638 REVERSE LENGTH=746	2e-65	244	2	2	502	1	167	0.79	0.719	22.252
OG13665	Rk|c14038_g1 Rs|CL3416.Contig1_A_Rs	Rk|c14038_g1 Rt|Unigene66604_Rt	Rs|CL3416.Contig1_A_Rs Rt|Unigene66604_Rt			C2C2-Dof	Rk|c14038_g1	1018	AT2G33585.1	193	| Symbols: | unknown protein; Has 31 Blast hits to 31 proteins in 12 species: Archae - 0; Bacteria - 0; Metazoa - 0; Fungi - 0; Plants - 31; Viruses - 0; Other Eukaryotes - 0 (source: NCBI BLink). | chr2:14223403-14224167 REVERSE LENGTH=193	3e-25	112	1	298	582	99	192	0.695	0.589	48.1865
OG13697	Rk|c15415_g1 Rs|Unigene7266_A_Rs	Rk|c15415_g1 Rt|Unigene43554_Rt	Rs|Unigene7266_A_Rs Rt|Unigene43554_Rt				Rk|c15415_g1	1459	AT2G33040.1	325	| Symbols: ATP3 | gamma subunit of Mt ATP synthase | chr2:14018978-14021047 REVERSE LENGTH=325	1e-138	488	2	129	1100	1	322	0.886	0.772	98.7692
OG13735	Rk|c17690_g1 Rs|Unigene46971_A_Rs	Rk|c17690_g1 Rt|Unigene64213_Rt	Rs|Unigene46971_A_Rs Rt|Unigene64213_Rt				Rk|c17690_g1	2352	AT5G15270.1	548	| Symbols: | RNA-binding KH domain-containing protein | chr5:4958738-4960947 FORWARD LENGTH=548	1e-146	515	0	661	2160	12	508	0.705	0.55	90.5109
OG13775	Rk|c19216_g1 Rs|Unigene12913_A_Rs	Rk|c19216_g1 Rt|Unigene62599_Rt	Rt|Unigene62599_Rt Rs|Unigene12913_A_Rs				Rk|c19216_g1	1175	AT1G48330.1	75	| Symbols: | unknown protein; BEST Arabidopsis thaliana protein match is: unknown protein (TAIR:AT3G17580.1); Has 40 Blast hits to 40 proteins in 11 species: Archae - 0; Bacteria - 0; Metazoa - 0; Fungi - 0; Plants - 40; Viruses - 0; Other Eukaryotes - 0 (source: NCBI BLink). | chr1:17863897-17864124 FORWARD LENGTH=75	2e-14	77	1	674	883	1	74	0.703	0.5	97.3333
OG13794	Rk|c19584_g2 Rs|Unigene6620_A_Rs	Rk|c19584_g2 Rt|Unigene42154_Rt	Rs|Unigene6620_A_Rs Rt|Unigene42154_Rt				Rk|c19584_g2	1133	AT5G02060.1	152	| Symbols: | Uncharacterised protein family (UPF0497) | chr5:404908-405774 FORWARD LENGTH=152	2e-46	183	0	276	731	1	151	0.73	0.579	98.6842
OG13981	Rk|c26388_g1 Rs|Unigene14439_A_Rs	Rk|c26388_g1 Rt|Unigene43954_Rt	Rs|Unigene14439_A_Rs Rt|Unigene43954_Rt				Rk|c26388_g1	2962	AT1G29790.2	378	| Symbols: | S-adenosyl-L-methionine-dependent methyltransferases superfamily protein | chr1:10430025-10431161 FORWARD LENGTH=378	1e-128	457	1	1471	2604	3	378	0.721	0.604	99.2063
OG14066	Rk|c30695_g1 Rs|Unigene19214_A_Rs	Rk|c30695_g1 Rt|Unigene45119_Rt	Rs|Unigene19214_A_Rs Rt|Unigene45119_Rt				Rk|c30695_g1	1032	AT2G17972.1	158	| Symbols: | unknown protein; FUNCTIONS IN: molecular_function unknown; INVOLVED IN: biological_process unknown; LOCATED IN: chloroplast thylakoid membrane, chloroplast; EXPRESSED IN: 22 plant structures; EXPRESSED DURING: 14 growth stages; Has 34 Blast hits to 34 proteins in 17 species: Archae - 0; Bacteria - 0; Metazoa - 0; Fungi - 0; Plants - 34; Viruses - 0; Other Eukaryotes - 0 (source: NCBI…	4e-28	122	1	402	614	88	158	0.859	0.803	44.3038
OG14075	Rk|c3205_g1 Rs|CL12124.Contig2_A_Rs	Rk|c3205_g1 Rt|Unigene38911_Rt	Rs|CL12124.Contig2_A_Rs Rt|Unigene38911_Rt				Rk|c3205_g1	266	AT4G23160.1	1262	| Symbols: CRK8 | cysteine-rich RLK (RECEPTOR-like protein kinase) 8 | chr4:12129485-12134086 FORWARD LENGTH=1262	6e-10	59.3	0	117	239	518	558	0.732	0.659	3.16957
OG14090	Rk|c3312_g1 Rs|Unigene19660_A_Rs	Rk|c3312_g1 Rt|Unigene63508_Rt	Rt|Unigene63508_Rt Rs|Unigene19660_A_Rs				Rk|c3312_g1	2120	AT1G65660.1	535	| Symbols: SMP1 | Pre-mRNA splicing Prp18-interacting factor | chr1:24418295-24421231 REVERSE LENGTH=535	0	827	0	145	1728	8	535	0.85	0.742	98.5047
OG14146	Rk|c36326_g1 Rs|CL5528.Contig2_A_Rs	Rk|c36326_g1 Rt|Unigene68561_Rt	Rs|CL5528.Contig2_A_Rs Rt|Unigene68561_Rt				Rk|c36326_g1	1033	AT1G47240.1	530	| Symbols: NRAMP2, ATNRAMP2 | NRAMP metal ion transporter 2 | chr1:17309043-17311308 REVERSE LENGTH=530	2e-80	296	1	1	621	7	209	0.823	0.722	38.1132
OG14147	Rk|c3640_g1 Rs|Unigene48731_A_Rs	Rk|c3640_g1 Rt|Unigene55391_Rt	Rs|Unigene48731_A_Rs Rt|Unigene55391_Rt				Rk|c3640_g1
OG14151	Rk|c36646_g1 Rs|Unigene45644_A_Rs	Rk|c36646_g1 Rt|Unigene55804_Rt	Rt|Unigene55804_Rt Rs|Unigene45644_A_Rs				Rk|c36646_g1	546	AT3G09040.1	1028	| Symbols: | Pentatricopeptide repeat (PPR) superfamily protein | chr3:2761195-2764281 REVERSE LENGTH=1028	9e-63	236	1	3	545	730	910	0.773	0.613	17.5097
OG14186	Rk|c39592_g1 Rs|Unigene24294_A_Rs	Rk|c39592_g1 Rt|Unigene67169_Rt	Rt|Unigene67169_Rt Rs|Unigene24294_A_Rs				Rk|c39592_g1	733	AT4G35230.1	512	| Symbols: BSK1 | BR-signaling kinase 1 | chr4:16755325-16758041 REVERSE LENGTH=512	7e-73	270	1	295	732	358	503	0.945	0.87	28.3203
OG14200	Rk|c40311_g1 Rs|Unigene50345_A_Rs	Rk|c40311_g1 Rt|Unigene41120_Rt	Rs|Unigene50345_A_Rs Rt|Unigene41120_Rt				Rk|c40311_g1	455	AT1G59820.1	1213	| Symbols: ALA3 | aminophospholipid ATPase 3 | chr1:22011599-22020023 FORWARD LENGTH=1213	1e-21	99	2	1	198	10	75	0.833	0.682	5.35862
OG14208	Rk|c40659_g1 Rs|Unigene9254_A_Rs	Rk|c40659_g1 Rt|Unigene63317_Rt	Rs|Unigene9254_A_Rs Rt|Unigene63317_Rt				Rk|c40659_g1	406	AT3G62930.1	102	| Symbols: | Thioredoxin superfamily protein | chr3:23261538-23261846 REVERSE LENGTH=102	1e-06	48.5	0	236	346	66	102	0.784	0.568	35.2941
OG14211	Rk|c40880_g1 Rs|Unigene45138_A_Rs	Rk|c40880_g1 Rt|Unigene48610_Rt	Rs|Unigene45138_A_Rs Rt|Unigene48610_Rt				Rk|c40880_g1	877	AT1G67040.1	826	| Symbols: | unknown protein; FUNCTIONS IN: molecular_function unknown; INVOLVED IN: biological_process unknown; LOCATED IN: cellular_component unknown; EXPRESSED IN: 20 plant structures; EXPRESSED DURING: 11 growth stages; BEST Arabidopsis thaliana protein match is: unknown protein (TAIR:AT5G26910.3); Has 89 Blast hits to 84 proteins in 15 species: Archae - 0; Bacteria - 0; Metazoa - 5; Fungi - …	3e-07	52.8	1	656	874	14	81	0.562	0.425	8.11138
OG14218	Rk|c41333_g1 Rs|Unigene4992_A_Rs	Rk|c41333_g1 Rt|Unigene56653_Rt	Rs|Unigene4992_A_Rs Rt|Unigene56653_Rt				Rk|c41333_g1	2265	AT3G27090.1	296	| Symbols: | DCD (Development and Cell Death) domain protein | chr3:9990020-9991407 FORWARD LENGTH=296	1e-101	365	2	1169	2065	1	294	0.72	0.637	98.9865
OG14229	Rk|c42158_g1 Rs|Unigene7121_A_Rs	Rk|c42158_g1 Rt|Unigene41699_Rt	Rs|Unigene7121_A_Rs Rt|Unigene41699_Rt				Rk|c42158_g1
OG14244	Rk|c43475_g1 Rs|Unigene1660_A_Rs	Rk|c43475_g1 Rt|Unigene62087_Rt	Rs|Unigene1660_A_Rs Rt|Unigene62087_Rt				Rk|c43475_g1	1087	AT5G11900.1	198	| Symbols: | Translation initiation factor SUI1 family protein | chr5:3834154-3836023 FORWARD LENGTH=198	6e-69	258	2	288	848	1	197	0.731	0.66	98.9899
OG14286	Rk|c4687_g1 Rs|Unigene881_A_Rs	Rk|c4687_g1 Rt|Unigene18230_Rt	Rs|Unigene881_A_Rs Rt|Unigene18230_Rt			C2H2	Rk|c4687_g1	978	AT4G04780.1	139	| Symbols: MED21 | mediator 21 | chr4:2432665-2433397 FORWARD LENGTH=139	1e-46	183	1	348	773	1	139	0.775	0.704	99.2806
OG14303	Rk|c48049_g1 Rs|Unigene18158_A_Rs	Rk|c48049_g1 Rt|Unigene11799_Rt	Rs|Unigene18158_A_Rs Rt|Unigene11799_Rt				Rk|c48049_g1	886	AT1G72750.1	188	| Symbols: ATTIM23-2, TIM23-2 | translocase inner membrane subunit 23-2 | chr1:27383577-27384143 FORWARD LENGTH=188	7e-47	184	2	150	692	3	188	0.677	0.5	98.4043
OG14305	Rk|c48299_g1 Rs|Unigene43401_A_Rs	Rk|c48299_g1 Rt|Unigene13487_Rt	Rs|Unigene43401_A_Rs Rt|Unigene13487_Rt				Rk|c48299_g1	667	AT3G44200.1	956	| Symbols: ATNEK6, NEK6, IBO1 | NIMA (never in mitosis, gene A)-related 6 | chr3:15906788-15911365 FORWARD LENGTH=956	2e-48	189	1	1	282	1	94	0.989	0.947	9.72803
OG14320	Rk|c50723_g1 Rs|CL842.Contig4_A_Rs	Rk|c50723_g1 Rt|Unigene51531_Rt	Rs|CL842.Contig4_A_Rs Rt|Unigene51531_Rt				Rk|c50723_g1	2131	AT4G23100.3	522	| Symbols: GSH1 | glutamate-cysteine ligase | chr4:12103458-12106751 REVERSE LENGTH=522	0	818	0	422	1870	52	522	0.903	0.803	90.0383
OG14328	Rk|c50911_g1 Rs|Unigene46226_A_Rs	Rk|c50911_g1 Rt|Unigene57767_Rt	Rs|Unigene46226_A_Rs Rt|Unigene57767_Rt				Rk|c50911_g1	1279	AT5G38660.1	286	| Symbols: APE1 | acclimation of photosynthesis to environment | chr5:15473285-15475497 REVERSE LENGTH=286	1e-81	300	2	486	1055	86	276	0.859	0.78	66.4336
OG14369	Rk|c53790_g1 Rs|Unigene40975_A_Rs	Rk|c53790_g1 Rt|Unigene59430_Rt	Rs|Unigene40975_A_Rs Rt|Unigene59430_Rt				Rk|c53790_g1	827	AT1G20190.1	252	| Symbols: ATEXPA11, EXP11, ATEXP11, ATHEXP ALPHA 1.14, EXPA11 | expansin 11 | chr1:6998762-6999710 REVERSE LENGTH=252	1e-112	402	1	44	763	13	252	0.875	0.763	94.8413
OG14402	Rk|c56876_g1 Rs|Unigene37122_A_Rs	Rk|c56876_g1 Rt|Unigene35783_Rt	Rt|Unigene35783_Rt Rs|Unigene37122_A_Rs				Rk|c56876_g1	1469	AT5G47120.1	247	| Symbols: ATBI-1, BI-1, ATBI1, BI1 | BAX inhibitor 1 | chr5:19136071-19137585 FORWARD LENGTH=247	8e-81	298	1	587	1294	1	235	0.733	0.657	94.7368
OG14407	Rk|c57142_g1 Rs|CL8614.Contig1_A_Rs	Rk|c57142_g1 Rt|Unigene53549_Rt	Rs|CL8614.Contig1_A_Rs Rt|Unigene53549_Rt				Rk|c57142_g1	1096	AT5G40820.1	2702	| Symbols: ATRAD3, ATR, ATATR | Ataxia telangiectasia-mutated and RAD3-related | chr5:16343860-16353847 REVERSE LENGTH=2702	1e-179	623	1	2	1081	2312	2670	0.917	0.853	13.2494
OG14435	Rk|c58910_g1 Rs|CL10622.Contig1_A_Rs	Rk|c58910_g1 Rt|Unigene15649_Rt	Rt|Unigene15649_Rt Rs|CL10622.Contig1_A_Rs				Rk|c58910_g1
OG14470	Rk|c6533_g1 Rs|Unigene42943_A_Rs	Rk|c6533_g1 Rt|Unigene10601_Rt	Rs|Unigene42943_A_Rs Rt|Unigene10601_Rt				Rk|c6533_g1	717	AT3G09860.1	98	| Symbols: | unknown protein; Has 34 Blast hits to 34 proteins in 12 species: Archae - 0; Bacteria - 0; Metazoa - 0; Fungi - 0; Plants - 34; Viruses - 0; Other Eukaryotes - 0 (source: NCBI BLink). | chr3:3026140-3027000 FORWARD LENGTH=98	9e-44	173	0	307	594	4	98	0.865	0.75	95.9184
OG14475	Rk|c7059_g1 Rs|Unigene34528_A_Rs	Rk|c7059_g1 Rt|Unigene45165_Rt	Rt|Unigene45165_Rt Rs|Unigene34528_A_Rs				Rk|c7059_g1	721	AT3G17390.1	393	| Symbols: MTO3, SAMS3, MAT4 | S-adenosylmethionine synthetase family protein | chr3:5952484-5953665 REVERSE LENGTH=393	1e-104	373	0	1	657	127	345	0.9	0.84	55.4707
OG14521	Rk|c9574_g2 Rs|Unigene46132_A_Rs	Rk|c9574_g2 Rt|Unigene61347_Rt	Rs|Unigene46132_A_Rs Rt|Unigene61347_Rt				Rk|c9574_g2	408	AT5G45775.2	182	| Symbols: | Ribosomal L5P family protein | chr5:18565281-18566496 REVERSE LENGTH=182	9e-22	99	1	225	407	122	182	0.82	0.787	32.967
