# Supplementary material for: Rapidly Evolved Genes in Three Reaumuria Transcriptomes and Potential Roles of Pentatricopeptide Repeat Superfamily Proteins in Endangerment of R. trigyna
Source: Int J Mol Sci. 2024 Oct 15;25(20):11065. doi: 10.3390/ijms252011065 (PMC11508020; doi:10.3390/ijms252011065)
Supplement: Supplementary file 1 [file ijms-25-11065-s001.zip › Table S2.xlsx]

## Sheet: Sheet1
	RkvsRs	RkvsRt	RsvsRt	RkvsRs	RkvsRt	query_name	accession_number	description	query_name	accession_number	description	query_name	accession_number	description
OG03284	1.52218	1.32398	1.19632	Rk|c19117_g1 Rs|Unigene52639_A_Rs	Rk|c19117_g1 Rt|Unigene3477_Rt	c19117_g1	AT5G20970.1	| Symbols: | HSP20-like chaperones superfamily protein | chr5:7123132-7124001 FORWARD LENGTH=249	Unigene52639_A	AT5G20970.1	| Symbols: | HSP20-like chaperones superfamily protein | chr5:7123132-7124001 FORWARD LENGTH=249	Unigene3477	AT2G27140.1	| Symbols: | HSP20-like chaperones superfamily protein | chr2:11598496-11599264 REVERSE LENGTH=224
OG05697	1.00766	1.03235	0.51932	Rk|c52958_g1 Rs|CL6738.Contig1_A_Rs	Rk|c52958_g1 Rt|Unigene38269_Rt	c52958_g1	AT2G43290.1	| Symbols: MSS3 | Calcium-binding EF-hand family protein | chr2:17991308-17991955 REVERSE LENGTH=215	CL6738.Contig1_A
OG03244	2.85442	2.58428	0.4389	Rk|c61173_g1 Rs|Unigene44964_A_Rs	Rk|c61173_g1 Rt|Unigene50525_Rt	c61173_g1	AT5G37190.1	| Symbols: CIP4 | COP1-interacting protein 4 | chr5:14723362-14726694 REVERSE LENGTH=876	Unigene44964_A	AT5G37190.1	| Symbols: CIP4 | COP1-interacting protein 4 | chr5:14723362-14726694 REVERSE LENGTH=876	Unigene50525	AT5G37190.1	| Symbols: CIP4 | COP1-interacting protein 4 | chr5:14723362-14726694 REVERSE LENGTH=876
OG14217	1.0229	0.68711	1.19897	Rk|c41245_g1 Rs|Unigene22663_A_Rs	Rk|c41245_g1 Rt|Unigene66872_Rt	c41245_g1	AT4G19220.1	| Symbols: | Tetratricopeptide repeat (TPR)-like superfamily protein | chr4:10505266-10508121 REVERSE LENGTH=932	Unigene22663_A	AT5G59200.1	| Symbols: OTP80 | Tetratricopeptide repeat (TPR)-like superfamily protein | chr5:23888793-23890427 REVERSE LENGTH=544	Unigene66872	AT1G62260.1	| Symbols: MEF9 | mitochondrial editing factor 9 | chr1:22997826-22999796 REVERSE LENGTH=656
OG06161	0.23044	2.05019	2.0557	Rk|c4734_g1 Rs|Unigene18755_A_Rs	Rk|c4734_g1 Rt|Unigene57708_Rt	c4734_g1	AT5G10810.1	| Symbols: ATER, ER | enhancer of rudimentary protein, putative | chr5:3418897-3420556 REVERSE LENGTH=109	Unigene18755_A	AT5G10810.1	| Symbols: ATER, ER | enhancer of rudimentary protein, putative | chr5:3418897-3420556 REVERSE LENGTH=109	Unigene57708	AT5G10810.1	| Symbols: ATER, ER | enhancer of rudimentary protein, putative | chr5:3418897-3420556 REVERSE LENGTH=109
OG11703	0.71123	1.08828	1.33501	Rk|c20605_g1 Rs|CL11371.Contig1_A_Rs	Rk|c20605_g1 Rt|Unigene11722_Rt				CL11371.Contig1_A			Unigene11722	AT4G21430.1	| Symbols: B160 | Zinc finger, RING-type;Transcription factor jumonji/aspartyl beta-hydroxylase | chr4:11407835-11412159 REVERSE LENGTH=927
OG11730	0.36809	1.1355	1.42062	Rk|c22244_g1 Rs|Unigene19602_A_Rs	Rk|c22244_g1 Rt|Unigene39911_Rt	c22244_g1	AT4G25890.1	| Symbols: | 60S acidic ribosomal protein family | chr4:13159627-13160393 REVERSE LENGTH=119	Unigene19602_A	AT4G25890.1	| Symbols: | 60S acidic ribosomal protein family | chr4:13159627-13160393 REVERSE LENGTH=119	Unigene39911	AT5G57290.3	| Symbols: | 60S acidic ribosomal protein family | chr5:23207049-23207835 REVERSE LENGTH=119
OG11759	0.31178	1.14684	1.90541	Rk|c23867_g1 Rs|CL8187.Contig1_A_Rs	Rk|c23867_g1 Rt|Unigene49186_Rt	c23867_g1	AT2G28550.3	| Symbols: RAP2.7 | related to AP2.7 | chr2:12226168-12228251 REVERSE LENGTH=464	CL8187.Contig1_A	AT2G28550.3	| Symbols: RAP2.7 | related to AP2.7 | chr2:12226168-12228251 REVERSE LENGTH=464
OG11895	0.6391	1.08156	1.159	Rk|c456_g1 Rs|Unigene12570_A_Rs	Rk|c456_g1 Rt|Unigene50732_Rt	c456_g1	AT2G16910.1	| Symbols: AMS | basic helix-loop-helix (bHLH) DNA-binding superfamily protein | chr2:7331721-7334077 FORWARD LENGTH=571	Unigene12570_A	AT1G10610.1	| Symbols: | basic helix-loop-helix (bHLH) DNA-binding superfamily protein | chr1:3506463-3508752 FORWARD LENGTH=441	Unigene50732	AT1G10610.1	| Symbols: | basic helix-loop-helix (bHLH) DNA-binding superfamily protein | chr1:3506463-3508752 FORWARD LENGTH=441
OG13640	0.66715	1.63577	1.33784	Rk|c12719_g1 Rs|Unigene11463_A_Rs	Rk|c12719_g1 Rt|Unigene65280_Rt				Unigene11463_A
OG13726	0.97478	2.09252	1.06943	Rk|c17221_g1 Rs|CL3395.Contig2_A_Rs	Rk|c17221_g1 Rt|Unigene50964_Rt	c17221_g1	AT1G49230.1	| Symbols: | RING/U-box superfamily protein | chr1:18209320-18209979 FORWARD LENGTH=219	CL3395.Contig2_A	AT1G49230.1	| Symbols: | RING/U-box superfamily protein | chr1:18209320-18209979 FORWARD LENGTH=219
OG03139	1.11515	0.53171	0.94723	Rs|Unigene52402_A_Rs Rk|c18649_g1	Rt|Unigene63956_Rt Rk|c18649_g1	c18649_g1	AT5G08430.1	| Symbols: | SWIB/MDM2 domain;Plus-3;GYF | chr5:2716974-2720095 FORWARD LENGTH=553	Unigene52402_A	AT5G08430.1	| Symbols: | SWIB/MDM2 domain;Plus-3;GYF | chr5:2716974-2720095 FORWARD LENGTH=553	Unigene63956	AT5G08430.1	| Symbols: | SWIB/MDM2 domain;Plus-3;GYF | chr5:2716974-2720095 FORWARD LENGTH=553
OG05841	1.04365	0.44605	0.31505	Rk|c40721_g1 Rs|Unigene7133_A_Rs	Rk|c40721_g1 Rt|Unigene70718_Rt	c40721_g1	AT5G24750.1	| Symbols: | UDP-Glycosyltransferase superfamily protein | chr5:8490821-8494536 REVERSE LENGTH=520	Unigene7133_A	AT5G24750.1	| Symbols: | UDP-Glycosyltransferase superfamily protein | chr5:8490821-8494536 REVERSE LENGTH=520	Unigene70718	AT5G24750.1	| Symbols: | UDP-Glycosyltransferase superfamily protein | chr5:8490821-8494536 REVERSE LENGTH=520
OG05941	1.1832	0.53892	0.71668	Rk|c3476_g1 Rs|Unigene48066_A_Rs	Rk|c3476_g1 Rt|Unigene67676_Rt	c3476_g1	AT5G38900.1	| Symbols: | Thioredoxin superfamily protein | chr5:15573745-15574945 REVERSE LENGTH=217	Unigene48066_A	AT5G38900.1	| Symbols: | Thioredoxin superfamily protein | chr5:15573745-15574945 REVERSE LENGTH=217	Unigene67676	AT5G38900.1	| Symbols: | Thioredoxin superfamily protein | chr5:15573745-15574945 REVERSE LENGTH=217
OG06380	1.3454	0.89727	0.61926	Rk|c9232_g1 Rs|Unigene24851_A_Rs	Rk|c9232_g1 Rt|Unigene69818_Rt	c9232_g1	AT4G13690.1	| Symbols: | unknown protein; Has 37 Blast hits to 37 proteins in 16 species: Archae - 0; Bacteria - 2; Metazoa - 2; Fungi - 0; Plants - 27; Viruses - 0; Other Eukaryotes - 6 (source: NCBI BLink). | chr4:7953662-7955380 REVERSE LENGTH=249	Unigene24851_A	AT4G13690.1	| Symbols: | unknown protein; Has 37 Blast hits to 37 proteins in 16 species: Archae - 0; Bacteria - 2; Metazoa - 2; Fungi - 0; Plants - 27; Viruses - 0; Other Eukaryotes - 6 (source: NCBI BLink). | chr4:7953662-7955380 REVERSE LENGTH=249	Unigene69818	AT4G13690.1	| Symbols: | unknown protein; Has 37 Blast hits to 37 proteins in 16 species: Archae - 0; Bacteria - 2; Metazoa - 2; Fungi - 0; Plants - 27; Viruses - 0; Other Eukaryotes - 6 (source: NCBI BLink). | chr4:7953662-7955380 REVERSE LENGTH=249
OG07110	1.22996	0.71685	0.46968	Rk|c24854_g1 Rs|Unigene45717_A_Rs	Rk|c24854_g1 Rt|Unigene44139_Rt	c24854_g1	AT4G20310.2	| Symbols: | Peptidase M50 family protein | chr4:10961639-10963690 FORWARD LENGTH=488	Unigene45717_A	AT4G20310.3	| Symbols: | Peptidase M50 family protein | chr4:10962251-10963690 FORWARD LENGTH=374	Unigene44139	AT4G20310.3	| Symbols: | Peptidase M50 family protein | chr4:10962251-10963690 FORWARD LENGTH=374
OG07592	1.90638	0.59774	0.0001	Rs|CL8651.Contig1_A_Rs Rk|c31821_g1	Rk|c31821_g1 Rt|Unigene44220_Rt	c31821_g1	AT1G69970.2	| Symbols: CLE26 | CLAVATA3/ESR-RELATED 26 | chr1:26353079-26354256 REVERSE LENGTH=102	CL8651.Contig1_A	AT1G69970.2	| Symbols: CLE26 | CLAVATA3/ESR-RELATED 26 | chr1:26353079-26354256 REVERSE LENGTH=102
OG08036	2.20725	0.13812	0.08772	Rk|c21086_g1 Rs|Unigene38627_A_Rs	Rk|c21086_g1 Rt|Unigene56157_Rt	c21086_g1	AT4G19350.1	| Symbols: EMB3006 | embryo defective 3006 | chr4:10562214-10563676 REVERSE LENGTH=180	Unigene38627_A	AT4G19350.1	| Symbols: EMB3006 | embryo defective 3006 | chr4:10562214-10563676 REVERSE LENGTH=180	Unigene56157	AT4G19350.1	| Symbols: EMB3006 | embryo defective 3006 | chr4:10562214-10563676 REVERSE LENGTH=180
OG08384	2.34183	0.96625	0.78013	Rk|c16996_g1 Rs|Unigene47822_A_Rs	Rk|c16996_g1 Rt|Unigene67227_Rt				Unigene47822_A
OG08436	1.18714	0.53388	0.57947	Rs|CL6208.Contig1_A_Rs Rk|c23896_g2	Rt|Unigene60912_Rt Rk|c23896_g2	c23896_g2	AT3G15900.1	| Symbols: | unknown protein; FUNCTIONS IN: molecular_function unknown; INVOLVED IN: biological_process unknown; LOCATED IN: chloroplast; EXPRESSED IN: 23 plant structures; EXPRESSED DURING: 13 growth stages; Has 26 Blast hits to 26 proteins in 10 species: Archae - 0; Bacteria - 0; Metazoa - 0; Fungi - 0; Plants - 26; Viruses - 0; Other Eukaryotes - 0 (source: NCBI BLink). | chr3:5376356-5376972 …	CL6208.Contig1_A	AT3G15900.1	| Symbols: | unknown protein; FUNCTIONS IN: molecular_function unknown; INVOLVED IN: biological_process unknown; LOCATED IN: chloroplast; EXPRESSED IN: 23 plant structures; EXPRESSED DURING: 13 growth stages; Has 26 Blast hits to 26 proteins in 10 species: Archae - 0; Bacteria - 0; Metazoa - 0; Fungi - 0; Plants - 26; Viruses - 0; Other Eukaryotes - 0 (source: NCBI BLink). | chr3:5376356-5376972 …	Unigene60912	AT3G15900.1	| Symbols: | unknown protein; FUNCTIONS IN: molecular_function unknown; INVOLVED IN: biological_process unknown; LOCATED IN: chloroplast; EXPRESSED IN: 23 plant structures; EXPRESSED DURING: 13 growth stages; Has 26 Blast hits to 26 proteins in 10 species: Archae - 0; Bacteria - 0; Metazoa - 0; Fungi - 0; Plants - 26; Viruses - 0; Other Eukaryotes - 0 (source: NCBI BLink). | chr3:5376356-5376972 …
OG08560	1.02802	0.33827	0.35131	Rk|c22316_g1 Rs|Unigene26289_A_Rs	Rk|c22316_g1 Rt|Unigene66718_Rt	c22316_g1	AT5G42570.1	| Symbols: | B-cell receptor-associated 31-like | chr5:17021459-17022497 REVERSE LENGTH=218	Unigene26289_A	AT5G42570.1	| Symbols: | B-cell receptor-associated 31-like | chr5:17021459-17022497 REVERSE LENGTH=218	Unigene66718	AT5G42570.1	| Symbols: | B-cell receptor-associated 31-like | chr5:17021459-17022497 REVERSE LENGTH=218
OG09787	1.04001	0.27059	0.17571	Rk|c19597_g1 Rs|Unigene43512_A_Rs	Rt|Unigene62643_Rt Rk|c19597_g1	c19597_g1	AT3G18280.1	| Symbols: | Bifunctional inhibitor/lipid-transfer protein/seed storage 2S albumin superfamily protein | chr3:6267102-6267392 FORWARD LENGTH=96	Unigene43512_A	AT3G18280.1	| Symbols: | Bifunctional inhibitor/lipid-transfer protein/seed storage 2S albumin superfamily protein | chr3:6267102-6267392 FORWARD LENGTH=96	Unigene62643	AT3G18280.1	| Symbols: | Bifunctional inhibitor/lipid-transfer protein/seed storage 2S albumin superfamily protein | chr3:6267102-6267392 FORWARD LENGTH=96
OG11606	1.15475	3.99516	999	Rk|c1356_g1 Rs|Unigene40103_A_Rs	Rk|c1356_g1 Rt|Unigene16866_Rt				Unigene40103_A
OG11655	1.1031	0.36901	0.30995	Rk|c17103_g1 Rs|Unigene40600_A_Rs	Rk|c17103_g1 Rt|Unigene58359_Rt	c17103_g1	AT5G50350.1	| Symbols: | unknown protein; FUNCTIONS IN: molecular_function unknown; INVOLVED IN: response to oxidative stress; LOCATED IN: chloroplast; EXPRESSED IN: 22 plant structures; EXPRESSED DURING: 13 growth stages; Has 1807 Blast hits to 1807 proteins in 277 species: Archae - 0; Bacteria - 0; Metazoa - 736; Fungi - 347; Plants - 385; Viruses - 0; Other Eukaryotes - 339 (source: NCBI BLink). | chr5:20…	Unigene40600_A			Unigene58359	AT5G50350.1	| Symbols: | unknown protein; FUNCTIONS IN: molecular_function unknown; INVOLVED IN: response to oxidative stress; LOCATED IN: chloroplast; EXPRESSED IN: 22 plant structures; EXPRESSED DURING: 13 growth stages; Has 1807 Blast hits to 1807 proteins in 277 species: Archae - 0; Bacteria - 0; Metazoa - 736; Fungi - 347; Plants - 385; Viruses - 0; Other Eukaryotes - 339 (source: NCBI BLink). | chr5:20…
OG11816	1.12716	0.4036	0.00669	Rk|c27845_g1 Rs|Unigene46290_A_Rs	Rk|c27845_g1 Rt|Unigene7424_Rt	c27845_g1	AT3G14460.1	| Symbols: | LRR and NB-ARC domains-containing disease resistance protein | chr3:4851990-4856264 REVERSE LENGTH=1424	Unigene46290_A	AT3G14460.1	| Symbols: | LRR and NB-ARC domains-containing disease resistance protein | chr3:4851990-4856264 REVERSE LENGTH=1424	Unigene7424	AT3G14460.1	| Symbols: | LRR and NB-ARC domains-containing disease resistance protein | chr3:4851990-4856264 REVERSE LENGTH=1424
OG11878	1.64192	0.54083	0.38154	Rk|c40969_g1 Rs|Unigene23027_A_Rs	Rk|c40969_g1 Rt|Unigene9974_Rt				Unigene23027_A			Unigene9974	AT4G13985.1	| Symbols: FBD1 | FBD-associated F-box protein | chr4:8080118-8081669 REVERSE LENGTH=459
OG11905	1.17513	0.38926	0.31867	Rk|c46613_g1 Rs|Unigene20330_A_Rs	Rk|c46613_g1 Rt|Unigene37611_Rt	c46613_g1	AT5G61400.1	| Symbols: | Pentatricopeptide repeat (PPR) superfamily protein | chr5:24681550-24683514 FORWARD LENGTH=654	Unigene20330_A	AT5G61400.1	| Symbols: | Pentatricopeptide repeat (PPR) superfamily protein | chr5:24681550-24683514 FORWARD LENGTH=654	Unigene37611	AT5G61400.1	| Symbols: | Pentatricopeptide repeat (PPR) superfamily protein | chr5:24681550-24683514 FORWARD LENGTH=654
OG11917	1.39627	0.46787	0.49613	Rk|c50233_g1 Rs|Unigene9215_A_Rs	Rk|c50233_g1 Rt|Unigene60348_Rt	c50233_g1	AT3G08820.1	| Symbols: | Pentatricopeptide repeat (PPR) superfamily protein | chr3:2677122-2679179 REVERSE LENGTH=685	Unigene9215_A	AT3G08820.1	| Symbols: | Pentatricopeptide repeat (PPR) superfamily protein | chr3:2677122-2679179 REVERSE LENGTH=685	Unigene60348	AT3G08820.1	| Symbols: | Pentatricopeptide repeat (PPR) superfamily protein | chr3:2677122-2679179 REVERSE LENGTH=685
OG13762	2.60145	0.44726	0.93396	Rk|c18556_g1 Rs|Unigene41274_A_Rs	Rk|c18556_g1 Rt|Unigene12042_Rt	c18556_g1	AT5G49820.1	| Symbols: EMB1879, RUS6 | Protein of unknown function, DUF647 | chr5:20246753-20249432 REVERSE LENGTH=497	Unigene41274_A
OG13777	2.06851	0.99999	0.0001	Rk|c19222_g1 Rs|Unigene30717_A_Rs	Rk|c19222_g1 Rt|Unigene46234_Rt	c19222_g1	ATCG00190.1	| Symbols: RPOB | RNA polymerase subunit beta | chrC:23111-26329 REVERSE LENGTH=1072	Unigene30717_A	ATCG00190.1	| Symbols: RPOB | RNA polymerase subunit beta | chrC:23111-26329 REVERSE LENGTH=1072	Unigene46234	ATCG00190.1	| Symbols: RPOB | RNA polymerase subunit beta | chrC:23111-26329 REVERSE LENGTH=1072
OG13858	1.02143	0.70205	0.52773	Rk|c22282_g1 Rs|CL11010.Contig4_A_Rs	Rk|c22282_g1 Rt|Unigene67547_Rt	c22282_g1	AT1G26190.1	| Symbols: | Phosphoribulokinase / Uridine kinase family | chr1:9057285-9060433 REVERSE LENGTH=674	CL11010.Contig4_A	AT1G26190.1	| Symbols: | Phosphoribulokinase / Uridine kinase family | chr1:9057285-9060433 REVERSE LENGTH=674	Unigene67547	AT1G26190.1	| Symbols: | Phosphoribulokinase / Uridine kinase family | chr1:9057285-9060433 REVERSE LENGTH=674
OG14152	1.13913	0.98247	0.7622	Rk|c36680_g1 Rs|CL3121.Contig1_A_Rs	Rk|c36680_g1 Rt|Unigene67290_Rt	c36680_g1	AT3G44480.1	| Symbols: RPP1, cog1 | Disease resistance protein (TIR-NBS-LRR class) family | chr3:16090878-16096041 REVERSE LENGTH=1194	CL3121.Contig1_A	AT1G69550.1	| Symbols: | disease resistance protein (TIR-NBS-LRR class) | chr1:26148836-26153374 REVERSE LENGTH=1400	Unigene67290	AT5G44510.1	| Symbols: TAO1 | target of AVRB operation1 | chr5:17929673-17934188 REVERSE LENGTH=1187
OG14301	1.04578	0.33966	999	Rk|c47865_g1 Rs|Unigene27392_A_Rs	Rk|c47865_g1 Rt|Unigene7840_Rt	c47865_g1	AT3G11460.1	| Symbols: | Pentatricopeptide repeat (PPR) superfamily protein | chr3:3608250-3610121 FORWARD LENGTH=623	Unigene27392_A	AT3G11460.1	| Symbols: | Pentatricopeptide repeat (PPR) superfamily protein | chr3:3608250-3610121 FORWARD LENGTH=623	Unigene7840	AT3G11460.1	| Symbols: | Pentatricopeptide repeat (PPR) superfamily protein | chr3:3608250-3610121 FORWARD LENGTH=623
OG14453	1.00003	0.0001	999	Rk|c60419_g1 Rs|Unigene40577_A_Rs	Rk|c60419_g1 Rt|Unigene60144_Rt	c60419_g1	ATCG00190.1	| Symbols: RPOB | RNA polymerase subunit beta | chrC:23111-26329 REVERSE LENGTH=1072	Unigene40577_A	ATCG00190.1	| Symbols: RPOB | RNA polymerase subunit beta | chrC:23111-26329 REVERSE LENGTH=1072	Unigene60144	ATCG00190.1	| Symbols: RPOB | RNA polymerase subunit beta | chrC:23111-26329 REVERSE LENGTH=1072
OG03399	0.21778	2.05579	0.34298	Rk|c26449_g1 Rs|CL4681.Contig1_A_Rs	Rk|c26449_g1 Rt|Unigene41469_Rt	c26449_g1	AT1G79030.1	| Symbols: | Chaperone DnaJ-domain superfamily protein | chr1:29730922-29733570 REVERSE LENGTH=561	CL4681.Contig1_A	AT1G79030.1	| Symbols: | Chaperone DnaJ-domain superfamily protein | chr1:29730922-29733570 REVERSE LENGTH=561	Unigene41469	AT1G79030.1	| Symbols: | Chaperone DnaJ-domain superfamily protein | chr1:29730922-29733570 REVERSE LENGTH=561
OG05559	0.63707	1.17407	0.55383	Rk|c39252_g1 Rs|Unigene2176_A_Rs	Rt|Unigene67957_Rt Rk|c39252_g1	c39252_g1	AT4G00170.1	| Symbols: | Plant VAMP (vesicle-associated membrane protein) family protein | chr4:70732-72085 REVERSE LENGTH=239	Unigene2176_A	AT4G00170.1	| Symbols: | Plant VAMP (vesicle-associated membrane protein) family protein | chr4:70732-72085 REVERSE LENGTH=239	Unigene67957	AT4G00170.1	| Symbols: | Plant VAMP (vesicle-associated membrane protein) family protein | chr4:70732-72085 REVERSE LENGTH=239
OG05600	0.07104	1.03004	0.61261	Rk|c39450_g1 Rs|Unigene46588_A_Rs	Rk|c39450_g1 Rt|Unigene61738_Rt				Unigene46588_A			Unigene61738	AT3G18510.1	| Symbols: | unknown protein; Has 15 Blast hits to 15 proteins in 9 species: Archae - 0; Bacteria - 0; Metazoa - 0; Fungi - 0; Plants - 15; Viruses - 0; Other Eukaryotes - 0 (source: NCBI BLink). | chr3:6355711-6355984 FORWARD LENGTH=67
OG05873	0.14357	1.05485	0.2337	Rk|c27345_g1 Rs|Unigene9902_A_Rs	Rt|Unigene47492_Rt Rk|c27345_g1	c27345_g1	AT1G07310.1	| Symbols: | Calcium-dependent lipid-binding (CaLB domain) family protein | chr1:2247775-2248833 REVERSE LENGTH=352	Unigene9902_A	AT1G07310.1	| Symbols: | Calcium-dependent lipid-binding (CaLB domain) family protein | chr1:2247775-2248833 REVERSE LENGTH=352	Unigene47492	AT1G07310.1	| Symbols: | Calcium-dependent lipid-binding (CaLB domain) family protein | chr1:2247775-2248833 REVERSE LENGTH=352
OG06271	0.31765	1.45348	0.64529	Rk|c21403_g2 Rs|Unigene42669_A_Rs	Rk|c21403_g2 Rt|Unigene36818_Rt	c21403_g2	AT5G52910.1	| Symbols: ATIM | timeless family protein | chr5:21457774-21463159 REVERSE LENGTH=1141	Unigene42669_A	AT5G52910.1	| Symbols: ATIM | timeless family protein | chr5:21457774-21463159 REVERSE LENGTH=1141	Unigene36818	AT5G52910.1	| Symbols: ATIM | timeless family protein | chr5:21457774-21463159 REVERSE LENGTH=1141
OG06463	0.22127	1.11289	0.17314	Rk|c13718_g1 Rs|CL6272.Contig1_A_Rs	Rk|c13718_g1 Rt|Unigene69418_Rt	c13718_g1	AT1G11400.3	| Symbols: PYM | partner of Y14-MAGO | chr1:3838777-3839978 FORWARD LENGTH=204	CL6272.Contig1_A	AT1G11400.3	| Symbols: PYM | partner of Y14-MAGO | chr1:3838777-3839978 FORWARD LENGTH=204	Unigene69418	AT1G11400.3	| Symbols: PYM | partner of Y14-MAGO | chr1:3838777-3839978 FORWARD LENGTH=204
OG06500	0.33915	1.18342	0.20441	Rk|c27789_g1 Rs|Unigene18875_A_Rs	Rk|c27789_g1 Rt|Unigene58685_Rt	c27789_g1	AT1G55260.2	| Symbols: | Bifunctional inhibitor/lipid-transfer protein/seed storage 2S albumin superfamily protein | chr1:20614663-20616158 FORWARD LENGTH=224	Unigene18875_A	AT1G55260.2	| Symbols: | Bifunctional inhibitor/lipid-transfer protein/seed storage 2S albumin superfamily protein | chr1:20614663-20616158 FORWARD LENGTH=224	Unigene58685	AT1G55260.2	| Symbols: | Bifunctional inhibitor/lipid-transfer protein/seed storage 2S albumin superfamily protein | chr1:20614663-20616158 FORWARD LENGTH=224
OG06566	0.8632	1.0087	0.68963	Rk|c22609_g1 Rs|CL2952.Contig2_A_Rs	Rk|c22609_g1 Rt|Unigene51551_Rt	c22609_g1	AT1G06010.1	| Symbols: | unknown protein; Has 25 Blast hits to 25 proteins in 9 species: Archae - 0; Bacteria - 0; Metazoa - 0; Fungi - 0; Plants - 25; Viruses - 0; Other Eukaryotes - 0 (source: NCBI BLink). | chr1:1823347-1823670 FORWARD LENGTH=78	CL2952.Contig2_A	AT1G06010.1	| Symbols: | unknown protein; Has 25 Blast hits to 25 proteins in 9 species: Archae - 0; Bacteria - 0; Metazoa - 0; Fungi - 0; Plants - 25; Viruses - 0; Other Eukaryotes - 0 (source: NCBI BLink). | chr1:1823347-1823670 FORWARD LENGTH=78
OG06695	0.33991	1.26388	0.60028	Rk|c16260_g1 Rs|Unigene40431_A_Rs	Rk|c16260_g1 Rt|Unigene55022_Rt	c16260_g1	AT4G27010.2	| Symbols: | INVOLVED IN: biological_process unknown; LOCATED IN: cellular_component unknown; EXPRESSED IN: 20 plant structures; EXPRESSED DURING: 10 growth stages; CONTAINS InterPro DOMAIN/s: Ribosome 60S biogenesis N-terminal (InterPro:IPR021714); BEST Arabidopsis thaliana protein match is: unknown protein (TAIR:AT1G72270.1); Has 312 Blast hits to 226 proteins in 103 species: Archae - 0; Bacter…	Unigene40431_A	AT4G27010.2	| Symbols: | INVOLVED IN: biological_process unknown; LOCATED IN: cellular_component unknown; EXPRESSED IN: 20 plant structures; EXPRESSED DURING: 10 growth stages; CONTAINS InterPro DOMAIN/s: Ribosome 60S biogenesis N-terminal (InterPro:IPR021714); BEST Arabidopsis thaliana protein match is: unknown protein (TAIR:AT1G72270.1); Has 312 Blast hits to 226 proteins in 103 species: Archae - 0; Bacter…	Unigene55022	AT4G27010.2	| Symbols: | INVOLVED IN: biological_process unknown; LOCATED IN: cellular_component unknown; EXPRESSED IN: 20 plant structures; EXPRESSED DURING: 10 growth stages; CONTAINS InterPro DOMAIN/s: Ribosome 60S biogenesis N-terminal (InterPro:IPR021714); BEST Arabidopsis thaliana protein match is: unknown protein (TAIR:AT1G72270.1); Has 312 Blast hits to 226 proteins in 103 species: Archae - 0; Bacter…
OG06971	0.37957	1.70957	0.74734	Rk|c33406_g1 Rs|Unigene13539_A_Rs	Rk|c33406_g1 Rt|Unigene13648_Rt	c33406_g1	AT1G31460.1	| Symbols: | unknown protein; FUNCTIONS IN: molecular_function unknown; INVOLVED IN: biological_process unknown; LOCATED IN: plasma membrane; EXPRESSED IN: 23 plant structures; EXPRESSED DURING: 13 growth stages; BEST Arabidopsis thaliana protein match is: unknown protein (TAIR:AT1G23270.1); Has 1251 Blast hits to 756 proteins in 185 species: Archae - 0; Bacteria - 295; Metazoa - 374; Fungi - 176…	Unigene13539_A	AT1G31460.1	| Symbols: | unknown protein; FUNCTIONS IN: molecular_function unknown; INVOLVED IN: biological_process unknown; LOCATED IN: plasma membrane; EXPRESSED IN: 23 plant structures; EXPRESSED DURING: 13 growth stages; BEST Arabidopsis thaliana protein match is: unknown protein (TAIR:AT1G23270.1); Has 1251 Blast hits to 756 proteins in 185 species: Archae - 0; Bacteria - 295; Metazoa - 374; Fungi - 176…	Unigene13648	AT1G31460.1	| Symbols: | unknown protein; FUNCTIONS IN: molecular_function unknown; INVOLVED IN: biological_process unknown; LOCATED IN: plasma membrane; EXPRESSED IN: 23 plant structures; EXPRESSED DURING: 13 growth stages; BEST Arabidopsis thaliana protein match is: unknown protein (TAIR:AT1G23270.1); Has 1251 Blast hits to 756 proteins in 185 species: Archae - 0; Bacteria - 295; Metazoa - 374; Fungi - 176…
OG08005	0.18416	1.42213	0.14929	Rs|Unigene28756_A_Rs Rk|c19567_g1	Rt|Unigene64973_Rt Rk|c19567_g1	c19567_g1	AT2G32280.1	| Symbols: | Protein of unknown function (DUF1218) | chr2:13713210-13713977 FORWARD LENGTH=163	Unigene28756_A	AT2G32280.1	| Symbols: | Protein of unknown function (DUF1218) | chr2:13713210-13713977 FORWARD LENGTH=163	Unigene64973	AT2G32280.1	| Symbols: | Protein of unknown function (DUF1218) | chr2:13713210-13713977 FORWARD LENGTH=163
OG08113	0.12414	1.68306	0.45794	Rs|Unigene38446_A_Rs Rk|c403_g1	Rt|Unigene16421_Rt Rk|c403_g1				Unigene38446_A	AT3G15760.1	| Symbols: | unknown protein; FUNCTIONS IN: molecular_function unknown; INVOLVED IN: biological_process unknown; LOCATED IN: endomembrane system; EXPRESSED IN: 22 plant structures; EXPRESSED DURING: 10 growth stages; BEST Arabidopsis thaliana protein match is: unknown protein (TAIR:AT1G52565.1); Has 42 Blast hits to 42 proteins in 10 species: Archae - 0; Bacteria - 0; Metazoa - 0; Fungi - 0; Plan…	Unigene16421	AT3G15760.1	| Symbols: | unknown protein; FUNCTIONS IN: molecular_function unknown; INVOLVED IN: biological_process unknown; LOCATED IN: endomembrane system; EXPRESSED IN: 22 plant structures; EXPRESSED DURING: 10 growth stages; BEST Arabidopsis thaliana protein match is: unknown protein (TAIR:AT1G52565.1); Has 42 Blast hits to 42 proteins in 10 species: Archae - 0; Bacteria - 0; Metazoa - 0; Fungi - 0; Plan…
OG08147	0.27668	2.69483	0.46726	Rk|c46125_g1 Rs|Unigene50983_A_Rs	Rk|c46125_g1 Rt|Unigene49629_Rt				Unigene50983_A	AT2G46330.1	| Symbols: AGP16, ATAGP16 | arabinogalactan protein 16 | chr2:19018730-19019108 REVERSE LENGTH=73
OG08662	0.23733	1.00006	999	Rk|c55771_g1 Rs|Unigene18818_A_Rs	Rk|c55771_g1 Rt|Unigene3100_Rt	c55771_g1	AT1G79040.1	| Symbols: PSBR | photosystem II subunit R | chr1:29736085-29736781 FORWARD LENGTH=140	Unigene18818_A	AT1G79040.1	| Symbols: PSBR | photosystem II subunit R | chr1:29736085-29736781 FORWARD LENGTH=140	Unigene3100	AT1G79040.1	| Symbols: PSBR | photosystem II subunit R | chr1:29736085-29736781 FORWARD LENGTH=140
OG08769	0.60785	2.50157	0.15566	Rk|c39275_g1 Rs|Unigene52451_A_Rs	Rk|c39275_g1 Rt|Unigene50810_Rt	c39275_g1	AT1G20670.1	| Symbols: | DNA-binding bromodomain-containing protein | chr1:7164537-7167933 REVERSE LENGTH=652	Unigene52451_A	AT1G20670.1	| Symbols: | DNA-binding bromodomain-containing protein | chr1:7164537-7167933 REVERSE LENGTH=652
OG08802	0.29798	1.27447	0.25104	Rk|c13836_g1 Rs|Unigene9579_A_Rs	Rk|c13836_g1 Rt|Unigene51214_Rt	c13836_g1	AT3G15190.1	| Symbols: | chloroplast 30S ribosomal protein S20, putative | chr3:5116216-5117412 FORWARD LENGTH=202	Unigene9579_A	AT3G15190.1	| Symbols: | chloroplast 30S ribosomal protein S20, putative | chr3:5116216-5117412 FORWARD LENGTH=202	Unigene51214	AT3G15190.1	| Symbols: | chloroplast 30S ribosomal protein S20, putative | chr3:5116216-5117412 FORWARD LENGTH=202
OG08890	0.22366	2.96652	0.14728	Rk|c55828_g1 Rs|CL11064.Contig1_A_Rs	Rk|c55828_g1 Rt|Unigene37272_Rt	c55828_g1	AT1G68660.1	| Symbols: | Ribosomal protein L12/ ATP-dependent Clp protease adaptor protein ClpS family protein | chr1:25778058-25779083 REVERSE LENGTH=159	CL11064.Contig1_A	AT1G68660.1	| Symbols: | Ribosomal protein L12/ ATP-dependent Clp protease adaptor protein ClpS family protein | chr1:25778058-25779083 REVERSE LENGTH=159	Unigene37272	AT1G68660.2	| Symbols: | Ribosomal protein L12/ ATP-dependent Clp protease adaptor protein ClpS family protein | chr1:25778058-25779083 REVERSE LENGTH=129
OG08920	0.43424	1.69686	0.1462	Rk|c27427_g1 Rs|CL7446.Contig1_A_Rs	Rk|c27427_g1 Rt|Unigene62024_Rt	c27427_g1	AT2G24970.1	| Symbols: | unknown protein; Has 33 Blast hits to 33 proteins in 17 species: Archae - 0; Bacteria - 0; Metazoa - 1; Fungi - 0; Plants - 28; Viruses - 0; Other Eukaryotes - 4 (source: NCBI BLink). | chr2:10620215-10621250 REVERSE LENGTH=152	CL7446.Contig1_A	AT2G24970.1	| Symbols: | unknown protein; Has 33 Blast hits to 33 proteins in 17 species: Archae - 0; Bacteria - 0; Metazoa - 1; Fungi - 0; Plants - 28; Viruses - 0; Other Eukaryotes - 4 (source: NCBI BLink). | chr2:10620215-10621250 REVERSE LENGTH=152	Unigene62024	AT2G24970.1	| Symbols: | unknown protein; Has 33 Blast hits to 33 proteins in 17 species: Archae - 0; Bacteria - 0; Metazoa - 1; Fungi - 0; Plants - 28; Viruses - 0; Other Eukaryotes - 4 (source: NCBI BLink). | chr2:10620215-10621250 REVERSE LENGTH=152
OG09039	0.67922	2.02642	0.58833	Rk|c8760_g1 Rs|Unigene11686_A_Rs	Rk|c8760_g1 Rt|Unigene56060_Rt	c8760_g1	AT5G47490.1	| Symbols: | RGPR-related | chr5:19264675-19270487 FORWARD LENGTH=1361	Unigene11686_A	AT5G47490.1	| Symbols: | RGPR-related | chr5:19264675-19270487 FORWARD LENGTH=1361	Unigene56060	AT5G47480.1	| Symbols: | RGPR-related | chr5:19257420-19263132 FORWARD LENGTH=1350
OG09257	0.77394	1.18652	0.88369	Rk|c24198_g1 Rs|Unigene14626_A_Rs	Rk|c24198_g1 Rt|Unigene13251_Rt	c24198_g1	AT1G08060.2	| Symbols: MOM, MOM1 | ATP-dependent helicase family protein | chr1:2501981-2510488 REVERSE LENGTH=2001	Unigene14626_A	AT1G08060.2	| Symbols: MOM, MOM1 | ATP-dependent helicase family protein | chr1:2501981-2510488 REVERSE LENGTH=2001	Unigene13251	AT1G08060.2	| Symbols: MOM, MOM1 | ATP-dependent helicase family protein | chr1:2501981-2510488 REVERSE LENGTH=2001
OG11116	0.52526	1.11246	0.46926	Rs|Unigene50193_A_Rs Rk|c24039_g2	Rt|Unigene19405_Rt Rk|c24039_g2				Unigene50193_A
OG11628	0.47519	1.10058	0.38026	Rk|c15061_g1 Rs|Unigene14402_A_Rs	Rk|c15061_g1 Rt|Unigene51984_Rt				Unigene14402_A
OG11911	0.23592	1.05122	0.13122	Rk|c48105_g1 Rs|Unigene20866_A_Rs	Rk|c48105_g1 Rt|Unigene41797_Rt	c48105_g1	AT2G02750.1	| Symbols: | Pentatricopeptide repeat (PPR) superfamily protein | chr2:771641-773482 REVERSE LENGTH=613	Unigene20866_A	AT2G02750.1	| Symbols: | Pentatricopeptide repeat (PPR) superfamily protein | chr2:771641-773482 REVERSE LENGTH=613	Unigene41797	AT2G02750.1	| Symbols: | Pentatricopeptide repeat (PPR) superfamily protein | chr2:771641-773482 REVERSE LENGTH=613
OG11934	0.69241	1.022	0.28961	Rk|c53502_g1 Rs|CL5068.Contig1_A_Rs	Rk|c53502_g1 Rt|Unigene60899_Rt				CL5068.Contig1_A	AT4G13750.1	| Symbols: NOV | Histidine kinase-, DNA gyrase B-, and HSP90-like ATPase family protein | chr4:7975191-7987558 FORWARD LENGTH=2729	Unigene60899	AT4G13750.1	| Symbols: NOV | Histidine kinase-, DNA gyrase B-, and HSP90-like ATPase family protein | chr4:7975191-7987558 FORWARD LENGTH=2729
OG11957	0.80676	1.38683	0.66429	Rk|c6273_g1 Rs|Unigene50050_A_Rs	Rk|c6273_g1 Rt|Unigene65725_Rt	c6273_g1	AT4G30990.2	| Symbols: | ARM repeat superfamily protein | chr4:15084456-15097860 FORWARD LENGTH=2620	Unigene50050_A			Unigene65725	AT4G30990.2	| Symbols: | ARM repeat superfamily protein | chr4:15084456-15097860 FORWARD LENGTH=2620
OG12802	0.83293	1.02901	0.52044	Rk|c55919_g1 Rs|Unigene52093_A_Rs	Rt|Unigene64132_Rt Rk|c55919_g1	c55919_g1	AT5G45540.1	| Symbols: | Protein of unknown function (DUF594) | chr5:18458294-18460705 REVERSE LENGTH=803	Unigene52093_A	AT5G45540.1	| Symbols: | Protein of unknown function (DUF594) | chr5:18458294-18460705 REVERSE LENGTH=803	Unigene64132	AT5G45540.1	| Symbols: | Protein of unknown function (DUF594) | chr5:18458294-18460705 REVERSE LENGTH=803
OG13372	0.71219	2.12588	0.59552	Rk|c40451_g1 Rs|CL495.Contig3_A_Rs	Rt|Unigene43693_Rt Rk|c40451_g1	c40451_g1	AT5G02310.1	| Symbols: PRT6 | proteolysis 6 | chr5:474279-482552 FORWARD LENGTH=2006	CL495.Contig3_A	AT5G02310.1	| Symbols: PRT6 | proteolysis 6 | chr5:474279-482552 FORWARD LENGTH=2006	Unigene43693	AT5G02310.1	| Symbols: PRT6 | proteolysis 6 | chr5:474279-482552 FORWARD LENGTH=2006
OG13957	0.42553	1.66853	0.00418	Rk|c25722_g5 Rs|Unigene45485_A_Rs	Rk|c25722_g5 Rt|Unigene63356_Rt	c25722_g5	AT1G77550.1	| Symbols: | tubulin-tyrosine ligases;tubulin-tyrosine ligases | chr1:29138490-29142965 REVERSE LENGTH=855	Unigene45485_A	AT1G77550.1	| Symbols: | tubulin-tyrosine ligases;tubulin-tyrosine ligases | chr1:29138490-29142965 REVERSE LENGTH=855	Unigene63356	AT1G77550.1	| Symbols: | tubulin-tyrosine ligases;tubulin-tyrosine ligases | chr1:29138490-29142965 REVERSE LENGTH=855
OG14051	0.26099	1.11185	0.25824	Rk|c29700_g1 Rs|Unigene35043_A_Rs	Rk|c29700_g1 Rt|Unigene15144_Rt	c29700_g1	AT3G23160.1	| Symbols: | Protein of unknown function (DUF668) | chr3:8260059-8261654 REVERSE LENGTH=531	Unigene35043_A	AT3G23160.1	| Symbols: | Protein of unknown function (DUF668) | chr3:8260059-8261654 REVERSE LENGTH=531	Unigene15144	AT3G23160.1	| Symbols: | Protein of unknown function (DUF668) | chr3:8260059-8261654 REVERSE LENGTH=531
OG14174	0.35602	1.36952	0.0001	Rk|c38760_g1 Rs|Unigene25309_A_Rs	Rk|c38760_g1 Rt|Unigene41313_Rt	c38760_g1	AT5G53940.1	| Symbols: | Yippee family putative zinc-binding protein | chr5:21897164-21898589 REVERSE LENGTH=129	Unigene25309_A	AT5G53940.1	| Symbols: | Yippee family putative zinc-binding protein | chr5:21897164-21898589 REVERSE LENGTH=129	Unigene41313	AT5G53940.1	| Symbols: | Yippee family putative zinc-binding protein | chr5:21897164-21898589 REVERSE LENGTH=129
OG14468	0.70663	1.66799	0.62079	Rk|c6507_g1 Rs|CL11650.Contig1_A_Rs	Rk|c6507_g1 Rt|Unigene58979_Rt	c6507_g1	AT4G30080.1	| Symbols: ARF16 | auxin response factor 16 | chr4:14703369-14705564 REVERSE LENGTH=670	CL11650.Contig1_A	AT4G30080.1	| Symbols: ARF16 | auxin response factor 16 | chr4:14703369-14705564 REVERSE LENGTH=670	Unigene58979	AT4G30080.1	| Symbols: ARF16 | auxin response factor 16 | chr4:14703369-14705564 REVERSE LENGTH=670
OG03211	0.43944	0.33254	1.24018	Rk|c6318_g1 Rs|Unigene38931_A_Rs	Rk|c6318_g1 Rt|Unigene70486_Rt	c6318_g1	AT1G03530.1	| Symbols: ATNAF1, NAF1 | nuclear assembly factor 1 | chr1:880638-883338 REVERSE LENGTH=801	Unigene38931_A	AT1G03530.1	| Symbols: ATNAF1, NAF1 | nuclear assembly factor 1 | chr1:880638-883338 REVERSE LENGTH=801	Unigene70486	AT1G03530.1	| Symbols: ATNAF1, NAF1 | nuclear assembly factor 1 | chr1:880638-883338 REVERSE LENGTH=801
OG04527	0.26833	0.29401	1.66894	Rs|CL10114.Contig1_A_Rs Rk|c26051_g1	Rt|Unigene8697_Rt Rk|c26051_g1	c26051_g1	AT4G02860.1	| Symbols: | Phenazine biosynthesis PhzC/PhzF protein | chr4:1268952-1270508 REVERSE LENGTH=313	CL10114.Contig1_A	AT4G02860.1	| Symbols: | Phenazine biosynthesis PhzC/PhzF protein | chr4:1268952-1270508 REVERSE LENGTH=313	Unigene8697	AT1G03210.1	| Symbols: | Phenazine biosynthesis PhzC/PhzF protein | chr1:782948-784240 FORWARD LENGTH=286
OG04970	0.28467	0.30642	1.41666	Rk|c22201_g1 Rs|CL1785.Contig5_A_Rs	Rk|c22201_g1 Rt|Unigene37342_Rt	c22201_g1	AT5G62480.1	| Symbols: ATGSTU9, GST14, GST14B, GSTU9 | glutathione S-transferase tau 9 | chr5:25088775-25089566 REVERSE LENGTH=240	CL1785.Contig5_A	AT1G74590.1	| Symbols: ATGSTU10, GSTU10 | glutathione S-transferase TAU 10 | chr1:28023887-28024666 REVERSE LENGTH=232	Unigene37342	AT1G74590.1	| Symbols: ATGSTU10, GSTU10 | glutathione S-transferase TAU 10 | chr1:28023887-28024666 REVERSE LENGTH=232
OG05678	0.63118	0.66124	1.24839	Rk|c16476_g1 Rs|Unigene9993_A_Rs	Rk|c16476_g1 Rt|Unigene54134_Rt	c16476_g1	AT4G00530.1	| Symbols: | unknown protein; FUNCTIONS IN: molecular_function unknown; INVOLVED IN: biological_process unknown; LOCATED IN: mitochondrion; EXPRESSED IN: 19 plant structures; EXPRESSED DURING: 9 growth stages; BEST Arabidopsis thaliana protein match is: unknown protein (TAIR:AT1G01725.1); Has 1807 Blast hits to 1807 proteins in 277 species: Archae - 0; Bacteria - 0; Metazoa - 736; Fungi - 347; Pl…	Unigene9993_A	AT4G00530.1	| Symbols: | unknown protein; FUNCTIONS IN: molecular_function unknown; INVOLVED IN: biological_process unknown; LOCATED IN: mitochondrion; EXPRESSED IN: 19 plant structures; EXPRESSED DURING: 9 growth stages; BEST Arabidopsis thaliana protein match is: unknown protein (TAIR:AT1G01725.1); Has 1807 Blast hits to 1807 proteins in 277 species: Archae - 0; Bacteria - 0; Metazoa - 736; Fungi - 347; Pl…	Unigene54134	AT4G00530.1	| Symbols: | unknown protein; FUNCTIONS IN: molecular_function unknown; INVOLVED IN: biological_process unknown; LOCATED IN: mitochondrion; EXPRESSED IN: 19 plant structures; EXPRESSED DURING: 9 growth stages; BEST Arabidopsis thaliana protein match is: unknown protein (TAIR:AT1G01725.1); Has 1807 Blast hits to 1807 proteins in 277 species: Archae - 0; Bacteria - 0; Metazoa - 736; Fungi - 347; Pl…
OG05735	0.39751	0.40588	1.87721	Rk|c34909_g1 Rs|Unigene27280_A_Rs	Rk|c34909_g1 Rt|Unigene57369_Rt	c34909_g1	AT1G22260.1	| Symbols: ZYP1a, ZYP1 | Myosin heavy chain-related protein | chr1:7860160-7865142 REVERSE LENGTH=871	Unigene27280_A	AT1G22260.1	| Symbols: ZYP1a, ZYP1 | Myosin heavy chain-related protein | chr1:7860160-7865142 REVERSE LENGTH=871	Unigene57369	AT1G22260.1	| Symbols: ZYP1a, ZYP1 | Myosin heavy chain-related protein | chr1:7860160-7865142 REVERSE LENGTH=871
OG05742	0.39204	0.31507	1.09069	Rk|c10276_g1 Rs|Unigene90_A_Rs	Rk|c10276_g1 Rt|Unigene384_Rt	c10276_g1	AT2G21195.1	| Symbols: | unknown protein; Has 28 Blast hits to 28 proteins in 11 species: Archae - 0; Bacteria - 0; Metazoa - 0; Fungi - 0; Plants - 28; Viruses - 0; Other Eukaryotes - 0 (source: NCBI BLink). | chr2:9083191-9083687 FORWARD LENGTH=93	Unigene90_A	AT2G21195.1	| Symbols: | unknown protein; Has 28 Blast hits to 28 proteins in 11 species: Archae - 0; Bacteria - 0; Metazoa - 0; Fungi - 0; Plants - 28; Viruses - 0; Other Eukaryotes - 0 (source: NCBI BLink). | chr2:9083191-9083687 FORWARD LENGTH=93
OG05876	0.4182	0.7308	2.24493	Rk|c20602_g1 Rs|CL11448.Contig1_A_Rs	Rk|c20602_g1 Rt|Unigene37838_Rt	c20602_g1	AT5G55940.1	| Symbols: emb2731 | Uncharacterised protein family (UPF0172) | chr5:22656256-22657894 REVERSE LENGTH=208	CL11448.Contig1_A	AT5G55940.1	| Symbols: emb2731 | Uncharacterised protein family (UPF0172) | chr5:22656256-22657894 REVERSE LENGTH=208	Unigene37838	AT5G55940.1	| Symbols: emb2731 | Uncharacterised protein family (UPF0172) | chr5:22656256-22657894 REVERSE LENGTH=208
OG06155	0.44336	0.44987	1.04808	Rk|c21924_g1 Rs|Unigene51901_A_Rs	Rk|c21924_g1 Rt|Unigene8093_Rt	c21924_g1	AT5G25580.1	| Symbols: | BEST Arabidopsis thaliana protein match is: DDT domain superfamily (TAIR:AT1G18950.1); Has 178 Blast hits to 178 proteins in 75 species: Archae - 0; Bacteria - 4; Metazoa - 51; Fungi - 33; Plants - 60; Viruses - 1; Other Eukaryotes - 29 (source: NCBI BLink). | chr5:8903550-8906108 FORWARD LENGTH=405	Unigene51901_A	AT1G18950.1	| Symbols: | DDT domain superfamily | chr1:6546539-6551549 FORWARD LENGTH=750	Unigene8093	AT1G18950.1	| Symbols: | DDT domain superfamily | chr1:6546539-6551549 FORWARD LENGTH=750
OG06156	0.92699	0.20591	1.00907	Rk|c21886_g1 Rs|Unigene43263_A_Rs	Rk|c21886_g1 Rt|Unigene61368_Rt	c21886_g1	AT4G32680.1	| Symbols: | unknown protein; BEST Arabidopsis thaliana protein match is: unknown protein (TAIR:AT1G52343.1); Has 30201 Blast hits to 17322 proteins in 780 species: Archae - 12; Bacteria - 1396; Metazoa - 17338; Fungi - 3422; Plants - 5037; Viruses - 0; Other Eukaryotes - 2996 (source: NCBI BLink). | chr4:15763462-15765039 REVERSE LENGTH=282	Unigene43263_A	AT4G32680.1	| Symbols: | unknown protein; BEST Arabidopsis thaliana protein match is: unknown protein (TAIR:AT1G52343.1); Has 30201 Blast hits to 17322 proteins in 780 species: Archae - 12; Bacteria - 1396; Metazoa - 17338; Fungi - 3422; Plants - 5037; Viruses - 0; Other Eukaryotes - 2996 (source: NCBI BLink). | chr4:15763462-15765039 REVERSE LENGTH=282	Unigene61368	AT4G32680.1	| Symbols: | unknown protein; BEST Arabidopsis thaliana protein match is: unknown protein (TAIR:AT1G52343.1); Has 30201 Blast hits to 17322 proteins in 780 species: Archae - 12; Bacteria - 1396; Metazoa - 17338; Fungi - 3422; Plants - 5037; Viruses - 0; Other Eukaryotes - 2996 (source: NCBI BLink). | chr4:15763462-15765039 REVERSE LENGTH=282
OG06346	0.12134	0.44815	1.0079	Rk|c18781_g1 Rs|Unigene47319_A_Rs	Rk|c18781_g1 Rt|Unigene57628_Rt	c18781_g1	AT2G43420.1	| Symbols: | 3-beta hydroxysteroid dehydrogenase/isomerase family protein | chr2:18031493-18034936 REVERSE LENGTH=561	Unigene47319_A	AT2G43420.1	| Symbols: | 3-beta hydroxysteroid dehydrogenase/isomerase family protein | chr2:18031493-18034936 REVERSE LENGTH=561	Unigene57628	AT2G43420.1	| Symbols: | 3-beta hydroxysteroid dehydrogenase/isomerase family protein | chr2:18031493-18034936 REVERSE LENGTH=561
OG06521	0.00676	0.00531	1.34423	Rk|c59279_g1 Rs|CL10772.Contig1_A_Rs	Rk|c59279_g1 Rt|Unigene3889_Rt	c59279_g1	AT1G51400.1	| Symbols: | Photosystem II 5 kD protein | chr1:19052172-19052492 REVERSE LENGTH=106	CL10772.Contig1_A	AT1G51400.1	| Symbols: | Photosystem II 5 kD protein | chr1:19052172-19052492 REVERSE LENGTH=106
OG06634	0.2919	0.22561	1.09436	Rk|c52247_g1 Rs|Unigene600_A_Rs	Rk|c52247_g1 Rt|Unigene63257_Rt	c52247_g1	AT1G09240.1	| Symbols: NAS3, ATNAS3 | nicotianamine synthase 3 | chr1:2984950-2985912 FORWARD LENGTH=320	Unigene600_A	AT5G04950.1	| Symbols: NAS1, ATNAS1 | nicotianamine synthase 1 | chr5:1457876-1458838 REVERSE LENGTH=320	Unigene63257	AT5G04950.1	| Symbols: NAS1, ATNAS1 | nicotianamine synthase 1 | chr5:1457876-1458838 REVERSE LENGTH=320
OG06691	0.59498	0.67574	2.05499	Rk|c1252_g2 Rs|Unigene49923_A_Rs	Rk|c1252_g2 Rt|Unigene63423_Rt	c1252_g2	AT1G55790.1	| Symbols: | Domain of unknown function (DUF2431) | chr1:20852685-20856069 REVERSE LENGTH=515	Unigene49923_A	AT1G55790.1	| Symbols: | Domain of unknown function (DUF2431) | chr1:20852685-20856069 REVERSE LENGTH=515	Unigene63423	AT1G55800.1	| Symbols: | Domain of unknown function (DUF2431) | chr1:20856922-20858235 REVERSE LENGTH=314
OG06698	0.59368	0.34771	1.30913	Rk|c14702_g1 Rs|CL9195.Contig1_A_Rs	Rk|c14702_g1 Rt|Unigene16142_Rt	c14702_g1	AT3G20490.1	| Symbols: | unknown protein; Has 754 Blast hits to 165 proteins in 64 species: Archae - 0; Bacteria - 48; Metazoa - 26; Fungi - 25; Plants - 36; Viruses - 0; Other Eukaryotes - 619 (source: NCBI BLink). | chr3:7154178-7156382 REVERSE LENGTH=458	CL9195.Contig1_A	AT3G20490.1	| Symbols: | unknown protein; Has 754 Blast hits to 165 proteins in 64 species: Archae - 0; Bacteria - 48; Metazoa - 26; Fungi - 25; Plants - 36; Viruses - 0; Other Eukaryotes - 619 (source: NCBI BLink). | chr3:7154178-7156382 REVERSE LENGTH=458	Unigene16142	AT3G20490.1	| Symbols: | unknown protein; Has 754 Blast hits to 165 proteins in 64 species: Archae - 0; Bacteria - 48; Metazoa - 26; Fungi - 25; Plants - 36; Viruses - 0; Other Eukaryotes - 619 (source: NCBI BLink). | chr3:7154178-7156382 REVERSE LENGTH=458
OG06878	0.58238	0.5398	1.56996	Rk|c13270_g1 Rs|Unigene5238_A_Rs	Rk|c13270_g1 Rt|Unigene64163_Rt	c13270_g1	AT5G01310.1	| Symbols: APTX | APRATAXIN-like | chr5:125304-128960 FORWARD LENGTH=912	Unigene5238_A	AT5G01310.1	| Symbols: APTX | APRATAXIN-like | chr5:125304-128960 FORWARD LENGTH=912	Unigene64163	AT5G01310.1	| Symbols: APTX | APRATAXIN-like | chr5:125304-128960 FORWARD LENGTH=912
OG07001	0.30016	0.14746	1.49941	Rk|c4014_g1 Rs|Unigene19181_A_Rs	Rk|c4014_g1 Rt|Unigene43373_Rt	c4014_g1	AT1G73885.1	| Symbols: | unknown protein; FUNCTIONS IN: molecular_function unknown; INVOLVED IN: biological_process unknown; LOCATED IN: chloroplast thylakoid membrane, chloroplast; Has 37 Blast hits to 37 proteins in 13 species: Archae - 0; Bacteria - 0; Metazoa - 0; Fungi - 0; Plants - 37; Viruses - 0; Other Eukaryotes - 0 (source: NCBI BLink). | chr1:27786864-27787708 FORWARD LENGTH=192	Unigene19181_A	AT1G73885.1	| Symbols: | unknown protein; FUNCTIONS IN: molecular_function unknown; INVOLVED IN: biological_process unknown; LOCATED IN: chloroplast thylakoid membrane, chloroplast; Has 37 Blast hits to 37 proteins in 13 species: Archae - 0; Bacteria - 0; Metazoa - 0; Fungi - 0; Plants - 37; Viruses - 0; Other Eukaryotes - 0 (source: NCBI BLink). | chr1:27786864-27787708 FORWARD LENGTH=192	Unigene43373	AT1G73885.1	| Symbols: | unknown protein; FUNCTIONS IN: molecular_function unknown; INVOLVED IN: biological_process unknown; LOCATED IN: chloroplast thylakoid membrane, chloroplast; Has 37 Blast hits to 37 proteins in 13 species: Archae - 0; Bacteria - 0; Metazoa - 0; Fungi - 0; Plants - 37; Viruses - 0; Other Eukaryotes - 0 (source: NCBI BLink). | chr1:27786864-27787708 FORWARD LENGTH=192
OG07163	0.22958	0.69991	1.8806	Rk|c22174_g2 Rs|Unigene9168_A_Rs	Rk|c22174_g2 Rt|Unigene9011_Rt	c22174_g2	AT5G48350.1	| Symbols: | Polynucleotidyl transferase, ribonuclease H-like superfamily protein | chr5:19593566-19594165 FORWARD LENGTH=199	Unigene9168_A	AT3G62320.1	| Symbols: | Polynucleotidyl transferase, ribonuclease H-like superfamily protein | chr3:23061805-23062398 REVERSE LENGTH=171	Unigene9011	AT5G48350.1	| Symbols: | Polynucleotidyl transferase, ribonuclease H-like superfamily protein | chr5:19593566-19594165 FORWARD LENGTH=199
OG07285	0.12849	0.15073	1.11235	Rk|c22656_g1 Rs|Unigene52814_A_Rs	Rk|c22656_g1 Rt|Unigene69431_Rt	c22656_g1	AT5G64660.1	| Symbols: ATCMPG2, CMPG2 | CYS, MET, PRO, and GLY protein 2 | chr5:25842119-25843381 REVERSE LENGTH=420	Unigene52814_A	AT5G64660.1	| Symbols: ATCMPG2, CMPG2 | CYS, MET, PRO, and GLY protein 2 | chr5:25842119-25843381 REVERSE LENGTH=420	Unigene69431	AT5G64660.1	| Symbols: ATCMPG2, CMPG2 | CYS, MET, PRO, and GLY protein 2 | chr5:25842119-25843381 REVERSE LENGTH=420
OG07363	0.57232	0.69257	1.36161	Rk|c17529_g1 Rs|Unigene4606_A_Rs	Rk|c17529_g1 Rt|Unigene19126_Rt	c17529_g1	AT5G21482.1	| Symbols: CKX7, ATCKX5 | cytokinin oxidase 7 | chr5:7226842-7230052 FORWARD LENGTH=524	Unigene4606_A	AT5G21482.1	| Symbols: CKX7, ATCKX5 | cytokinin oxidase 7 | chr5:7226842-7230052 FORWARD LENGTH=524	Unigene19126	AT5G21482.1	| Symbols: CKX7, ATCKX5 | cytokinin oxidase 7 | chr5:7226842-7230052 FORWARD LENGTH=524
OG07398	0.18516	0.22548	2.98661	Rk|c19698_g1 Rs|Unigene8763_A_Rs	Rk|c19698_g1 Rt|Unigene54950_Rt	c19698_g1	AT1G10780.1	| Symbols: | F-box/RNI-like superfamily protein | chr1:3592875-3594310 REVERSE LENGTH=418	Unigene8763_A	AT1G10780.1	| Symbols: | F-box/RNI-like superfamily protein | chr1:3592875-3594310 REVERSE LENGTH=418	Unigene54950	AT1G10780.1	| Symbols: | F-box/RNI-like superfamily protein | chr1:3592875-3594310 REVERSE LENGTH=418
OG08155	0.31832	0.40706	1.00866	Rk|c2762_g1 Rs|Unigene39179_A_Rs	Rk|c2762_g1 Rt|Unigene14535_Rt	c2762_g1	AT5G19570.1	| Symbols: | unknown protein; CONTAINS InterPro DOMAIN/s: Uncharacterised protein family UPF0546 (InterPro:IPR018908); Has 1807 Blast hits to 1807 proteins in 277 species: Archae - 0; Bacteria - 0; Metazoa - 736; Fungi - 347; Plants - 385; Viruses - 0; Other Eukaryotes - 339 (source: NCBI BLink). | chr5:6606739-6607152 FORWARD LENGTH=137	Unigene39179_A	AT5G19570.1	| Symbols: | unknown protein; CONTAINS InterPro DOMAIN/s: Uncharacterised protein family UPF0546 (InterPro:IPR018908); Has 1807 Blast hits to 1807 proteins in 277 species: Archae - 0; Bacteria - 0; Metazoa - 736; Fungi - 347; Plants - 385; Viruses - 0; Other Eukaryotes - 339 (source: NCBI BLink). | chr5:6606739-6607152 FORWARD LENGTH=137	Unigene14535	AT5G19570.1	| Symbols: | unknown protein; CONTAINS InterPro DOMAIN/s: Uncharacterised protein family UPF0546 (InterPro:IPR018908); Has 1807 Blast hits to 1807 proteins in 277 species: Archae - 0; Bacteria - 0; Metazoa - 736; Fungi - 347; Plants - 385; Viruses - 0; Other Eukaryotes - 339 (source: NCBI BLink). | chr5:6606739-6607152 FORWARD LENGTH=137
OG08443	0.51975	0.75899	1.14431	Rk|c16779_g1 Rs|Unigene46898_A_Rs	Rk|c16779_g1 Rt|Unigene58622_Rt	c16779_g1	AT3G15690.2	| Symbols: | Single hybrid motif superfamily protein | chr3:5317108-5319435 FORWARD LENGTH=263	Unigene46898_A	AT1G52670.1	| Symbols: | Single hybrid motif superfamily protein | chr1:19615119-19617420 REVERSE LENGTH=274	Unigene58622	AT3G15690.2	| Symbols: | Single hybrid motif superfamily protein | chr3:5317108-5319435 FORWARD LENGTH=263
OG08576	0.52277	0.50805	1.10505	Rk|c8213_g1 Rs|Unigene2312_A_Rs	Rk|c8213_g1 Rt|Unigene66080_Rt	c8213_g1	AT1G19870.1	| Symbols: iqd32 | IQ-domain 32 | chr1:6895400-6898539 REVERSE LENGTH=794	Unigene2312_A	AT1G19870.1	| Symbols: iqd32 | IQ-domain 32 | chr1:6895400-6898539 REVERSE LENGTH=794	Unigene66080	AT1G19870.1	| Symbols: iqd32 | IQ-domain 32 | chr1:6895400-6898539 REVERSE LENGTH=794
OG08962	0.65216	999	1.06659	Rk|c10081_g1 Rs|CL3993.Contig1_A_Rs	Rk|c10081_g1 Rt|Unigene12503_Rt	c10081_g1	AT5G33406.1	| Symbols: | hAT dimerisation domain-containing protein / transposase-related | chr5:12676126-12678403 REVERSE LENGTH=509	CL3993.Contig1_A	AT5G33406.1	| Symbols: | hAT dimerisation domain-containing protein / transposase-related | chr5:12676126-12678403 REVERSE LENGTH=509	Unigene12503	AT5G33406.1	| Symbols: | hAT dimerisation domain-containing protein / transposase-related | chr5:12676126-12678403 REVERSE LENGTH=509
OG09006	0.62338	0.59936	1.36803	Rk|c24293_g1 Rs|Unigene40263_A_Rs	Rk|c24293_g1 Rt|Unigene62937_Rt				Unigene40263_A	AT1G19025.1	| Symbols: | DNA repair metallo-beta-lactamase family protein | chr1:6568920-6570800 FORWARD LENGTH=549	Unigene62937	AT1G19025.1	| Symbols: | DNA repair metallo-beta-lactamase family protein | chr1:6568920-6570800 FORWARD LENGTH=549
OG09873	0.46954	0.359	1.10348	Rk|c24121_g1 Rs|CL4469.Contig2_A_Rs	Rk|c24121_g1 Rt|Unigene4809_Rt	c24121_g1	AT3G10840.1	| Symbols: | alpha/beta-Hydrolases superfamily protein | chr3:3391207-3393281 REVERSE LENGTH=466	CL4469.Contig2_A	AT3G10840.1	| Symbols: | alpha/beta-Hydrolases superfamily protein | chr3:3391207-3393281 REVERSE LENGTH=466	Unigene4809	AT3G10840.1	| Symbols: | alpha/beta-Hydrolases superfamily protein | chr3:3391207-3393281 REVERSE LENGTH=466
OG10059	0.22098	0.0001	1.68564	Rs|Unigene46659_A_Rs Rk|c6241_g1	Rk|c6241_g1 Rt|Unigene62804_Rt	c6241_g1	AT3G57090.1	| Symbols: BIGYIN, FIS1A | Tetratricopeptide repeat (TPR)-like superfamily protein | chr3:21128627-21129981 FORWARD LENGTH=170	Unigene46659_A	AT3G57090.1	| Symbols: BIGYIN, FIS1A | Tetratricopeptide repeat (TPR)-like superfamily protein | chr3:21128627-21129981 FORWARD LENGTH=170	Unigene62804	AT3G57090.1	| Symbols: BIGYIN, FIS1A | Tetratricopeptide repeat (TPR)-like superfamily protein | chr3:21128627-21129981 FORWARD LENGTH=170
OG11015	0.90647	0.79191	1.3795	Rk|c25461_g1 Rs|CL9458.Contig1_A_Rs	Rk|c25461_g1 Rt|Unigene66320_Rt	c25461_g1	AT5G60335.1	| Symbols: | Thioesterase superfamily protein | chr5:24273879-24274551 REVERSE LENGTH=166	CL9458.Contig1_A	AT5G60335.1	| Symbols: | Thioesterase superfamily protein | chr5:24273879-24274551 REVERSE LENGTH=166	Unigene66320	AT5G60335.1	| Symbols: | Thioesterase superfamily protein | chr5:24273879-24274551 REVERSE LENGTH=166
OG11633	0.31416	0.48321	1.61017	Rk|c15559_g1 Rs|CL8910.Contig1_A_Rs	Rk|c15559_g1 Rt|Unigene60853_Rt	c15559_g1	AT3G24820.1	| Symbols: | BSD domain-containing protein | chr3:9062717-9064366 REVERSE LENGTH=186	CL8910.Contig1_A	AT3G24820.1	| Symbols: | BSD domain-containing protein | chr3:9062717-9064366 REVERSE LENGTH=186	Unigene60853	AT3G24820.1	| Symbols: | BSD domain-containing protein | chr3:9062717-9064366 REVERSE LENGTH=186
OG11705	0.75699	0.56719	2.25633	Rk|c20786_g1 Rs|Unigene1969_A_Rs	Rk|c20786_g1 Rt|Unigene49309_Rt	c20786_g1	AT1G65295.1	| Symbols: | unknown protein; LOCATED IN: endomembrane system; EXPRESSED IN: 22 plant structures; EXPRESSED DURING: 13 growth stages; BEST Arabidopsis thaliana protein match is: unknown protein (TAIR:AT5G01015.1); Has 90 Blast hits to 90 proteins in 15 species: Archae - 0; Bacteria - 0; Metazoa - 0; Fungi - 0; Plants - 90; Viruses - 0; Other Eukaryotes - 0 (source: NCBI BLink). | chr1:24251567-24…	Unigene1969_A	AT1G65295.1	| Symbols: | unknown protein; LOCATED IN: endomembrane system; EXPRESSED IN: 22 plant structures; EXPRESSED DURING: 13 growth stages; BEST Arabidopsis thaliana protein match is: unknown protein (TAIR:AT5G01015.1); Has 90 Blast hits to 90 proteins in 15 species: Archae - 0; Bacteria - 0; Metazoa - 0; Fungi - 0; Plants - 90; Viruses - 0; Other Eukaryotes - 0 (source: NCBI BLink). | chr1:24251567-24…	Unigene49309	AT1G65295.1	| Symbols: | unknown protein; LOCATED IN: endomembrane system; EXPRESSED IN: 22 plant structures; EXPRESSED DURING: 13 growth stages; BEST Arabidopsis thaliana protein match is: unknown protein (TAIR:AT5G01015.1); Has 90 Blast hits to 90 proteins in 15 species: Archae - 0; Bacteria - 0; Metazoa - 0; Fungi - 0; Plants - 90; Viruses - 0; Other Eukaryotes - 0 (source: NCBI BLink). | chr1:24251567-24…
OG11735	0.15043	0.27919	1.27528	Rk|c22457_g1 Rs|Unigene11530_A_Rs	Rk|c22457_g1 Rt|Unigene13675_Rt	c22457_g1	AT3G57430.1	| Symbols: OTP84 | Tetratricopeptide repeat (TPR)-like superfamily protein | chr3:21255731-21258403 REVERSE LENGTH=890	Unigene11530_A	AT3G57430.1	| Symbols: OTP84 | Tetratricopeptide repeat (TPR)-like superfamily protein | chr3:21255731-21258403 REVERSE LENGTH=890	Unigene13675	AT3G57430.1	| Symbols: OTP84 | Tetratricopeptide repeat (TPR)-like superfamily protein | chr3:21255731-21258403 REVERSE LENGTH=890
OG11739	0.85913	0.79072	1.51953	Rk|c2262_g1 Rs|Unigene10616_A_Rs	Rk|c2262_g1 Rt|Unigene45734_Rt	c2262_g1	AT3G12180.1	| Symbols: | Cornichon family protein | chr3:3883464-3884570 FORWARD LENGTH=146	Unigene10616_A	AT3G12180.1	| Symbols: | Cornichon family protein | chr3:3883464-3884570 FORWARD LENGTH=146	Unigene45734	AT3G12180.1	| Symbols: | Cornichon family protein | chr3:3883464-3884570 FORWARD LENGTH=146
OG11773	0.70936	0.70669	1.63922	Rk|c24582_g1 Rs|Unigene45194_A_Rs	Rk|c24582_g1 Rt|Unigene66940_Rt	c24582_g1	AT3G20490.1	| Symbols: | unknown protein; Has 754 Blast hits to 165 proteins in 64 species: Archae - 0; Bacteria - 48; Metazoa - 26; Fungi - 25; Plants - 36; Viruses - 0; Other Eukaryotes - 619 (source: NCBI BLink). | chr3:7154178-7156382 REVERSE LENGTH=458	Unigene45194_A			Unigene66940	AT3G20490.1	| Symbols: | unknown protein; Has 754 Blast hits to 165 proteins in 64 species: Archae - 0; Bacteria - 48; Metazoa - 26; Fungi - 25; Plants - 36; Viruses - 0; Other Eukaryotes - 619 (source: NCBI BLink). | chr3:7154178-7156382 REVERSE LENGTH=458
OG11850	0.50555	0.59404	1.13133	Rk|c35156_g1 Rs|Unigene33321_A_Rs	Rk|c35156_g1 Rt|Unigene51754_Rt	c35156_g1	AT4G20060.1	| Symbols: EMB1895 | ARM repeat superfamily protein | chr4:10854790-10859330 REVERSE LENGTH=1134	Unigene33321_A	AT4G20060.1	| Symbols: EMB1895 | ARM repeat superfamily protein | chr4:10854790-10859330 REVERSE LENGTH=1134	Unigene51754	AT4G20060.1	| Symbols: EMB1895 | ARM repeat superfamily protein | chr4:10854790-10859330 REVERSE LENGTH=1134
OG11936	0.50034	0.20908	1.17705	Rk|c54641_g1 Rs|Unigene30773_A_Rs	Rk|c54641_g1 Rt|Unigene67772_Rt	c54641_g1	AT1G28690.1	| Symbols: | Tetratricopeptide repeat (TPR)-like superfamily protein | chr1:10080042-10081604 REVERSE LENGTH=520	Unigene30773_A	AT1G28690.1	| Symbols: | Tetratricopeptide repeat (TPR)-like superfamily protein | chr1:10080042-10081604 REVERSE LENGTH=520	Unigene67772	AT1G28690.1	| Symbols: | Tetratricopeptide repeat (TPR)-like superfamily protein | chr1:10080042-10081604 REVERSE LENGTH=520
OG11956	0.53459	0.2779	1.02834	Rk|c6199_g1 Rs|Unigene17243_A_Rs	Rk|c6199_g1 Rt|Unigene13547_Rt	c6199_g1	AT1G28250.1	| Symbols: | unknown protein; Has 22 Blast hits to 22 proteins in 10 species: Archae - 0; Bacteria - 0; Metazoa - 0; Fungi - 0; Plants - 22; Viruses - 0; Other Eukaryotes - 0 (source: NCBI BLink). | chr1:9874296-9875175 FORWARD LENGTH=102	Unigene17243_A	AT1G28250.1	| Symbols: | unknown protein; Has 22 Blast hits to 22 proteins in 10 species: Archae - 0; Bacteria - 0; Metazoa - 0; Fungi - 0; Plants - 22; Viruses - 0; Other Eukaryotes - 0 (source: NCBI BLink). | chr1:9874296-9875175 FORWARD LENGTH=102	Unigene13547	AT1G28250.1	| Symbols: | unknown protein; Has 22 Blast hits to 22 proteins in 10 species: Archae - 0; Bacteria - 0; Metazoa - 0; Fungi - 0; Plants - 22; Viruses - 0; Other Eukaryotes - 0 (source: NCBI BLink). | chr1:9874296-9875175 FORWARD LENGTH=102
OG11986	0.37835	0.50448	1.10757	Rk|c9713_g1 Rs|Unigene33342_A_Rs	Rk|c9713_g1 Rt|Unigene52482_Rt	c9713_g1	AT2G02850.1	| Symbols: ARPN | plantacyanin | chr2:826630-827720 REVERSE LENGTH=129	Unigene33342_A	AT3G20570.1	| Symbols: ENODL9, AtENODL9 | early nodulin-like protein 9 | chr3:7186754-7187453 REVERSE LENGTH=203	Unigene52482	AT1G17800.1	| Symbols: ENODL22, AtENODL22 | early nodulin-like protein 22 | chr1:6128828-6129391 FORWARD LENGTH=140
OG13724	0.58197	0.24084	1.08769	Rk|c17052_g2 Rs|CL3972.Contig2_A_Rs	Rk|c17052_g2 Rt|Unigene50001_Rt	c17052_g2	AT5G64760.2	| Symbols: RPN5B | regulatory particle non-ATPase subunit 5B | chr5:25894027-25896445 REVERSE LENGTH=442	CL3972.Contig2_A	AT5G09900.2	| Symbols: EMB2107, RPN5A, MSA | 26S proteasome regulatory subunit, putative (RPN5) | chr5:3089462-3092434 REVERSE LENGTH=442	Unigene50001	AT5G64760.2	| Symbols: RPN5B | regulatory particle non-ATPase subunit 5B | chr5:25894027-25896445 REVERSE LENGTH=442
OG14008	0.22378	0.17537	1.34661	Rk|c27223_g1 Rs|CL5542.Contig1_A_Rs	Rk|c27223_g1 Rt|Unigene57367_Rt	c27223_g1	AT1G17930.1	| Symbols: | Aminotransferase-like, plant mobile domain family protein | chr1:6166638-6168432 REVERSE LENGTH=478	CL5542.Contig1_A
OG14219	0.50819	0.42211	1.18759	Rk|c41472_g1 Rs|Unigene23471_A_Rs	Rk|c41472_g1 Rt|Unigene55192_Rt	c41472_g1	AT3G18440.1	| Symbols: AtALMT9, ALMT9 | aluminum-activated malate transporter 9 | chr3:6328181-6330652 FORWARD LENGTH=598	Unigene23471_A	AT3G18440.1	| Symbols: AtALMT9, ALMT9 | aluminum-activated malate transporter 9 | chr3:6328181-6330652 FORWARD LENGTH=598	Unigene55192	AT2G17470.1	| Symbols: | Aluminium activated malate transporter family protein | chr2:7584572-7588008 REVERSE LENGTH=538
OG14346	0.37574	3.17465	1.03229	Rk|c51865_g1 Rs|CL10738.Contig1_A_Rs	Rk|c51865_g1 Rt|Unigene15796_Rt	c51865_g1	AT4G18040.1	| Symbols: EIF4E, CUM1, AT.EIF4E1, eIF4E1 | eukaryotic translation initiation factor 4E | chr4:10016724-10018151 REVERSE LENGTH=235	CL10738.Contig1_A	AT4G18040.1	| Symbols: EIF4E, CUM1, AT.EIF4E1, eIF4E1 | eukaryotic translation initiation factor 4E | chr4:10016724-10018151 REVERSE LENGTH=235	Unigene15796	AT4G18040.1	| Symbols: EIF4E, CUM1, AT.EIF4E1, eIF4E1 | eukaryotic translation initiation factor 4E | chr4:10016724-10018151 REVERSE LENGTH=235
OG14432	0.39617	0.31039	1.01146	Rk|c58712_g1 Rs|CL150.Contig2_A_Rs	Rk|c58712_g1 Rt|Unigene64945_Rt	c58712_g1	AT1G27340.1	| Symbols: | Galactose oxidase/kelch repeat superfamily protein | chr1:9495741-9497857 FORWARD LENGTH=467	CL150.Contig2_A	AT1G27340.1	| Symbols: | Galactose oxidase/kelch repeat superfamily protein | chr1:9495741-9497857 FORWARD LENGTH=467	Unigene64945	AT1G27340.1	| Symbols: | Galactose oxidase/kelch repeat superfamily protein | chr1:9495741-9497857 FORWARD LENGTH=467
OG14438	0.12656	0.31186	1.02596	Rk|c5917_g1 Rs|Unigene8588_A_Rs	Rk|c5917_g1 Rt|Unigene66862_Rt	c5917_g1	AT3G05820.1	| Symbols: INVH, At-A/N-InvH | invertase H | chr3:1733119-1735757 REVERSE LENGTH=659	Unigene8588_A	AT1G56560.1	| Symbols: | Plant neutral invertase family protein | chr1:21192593-21194948 FORWARD LENGTH=616	Unigene66862	AT3G05820.1	| Symbols: INVH, At-A/N-InvH | invertase H | chr3:1733119-1735757 REVERSE LENGTH=659
OG14481	0.69329	0.43148	1.03555	Rk|c7152_g1 Rs|CL9758.Contig1_A_Rs	Rk|c7152_g1 Rt|Unigene4424_Rt	c7152_g1	AT4G35240.2	| Symbols: | Protein of unknown function (DUF630 and DUF632) | chr4:16761334-16764324 REVERSE LENGTH=865	CL9758.Contig1_A	AT4G35240.2	| Symbols: | Protein of unknown function (DUF630 and DUF632) | chr4:16761334-16764324 REVERSE LENGTH=865	Unigene4424	AT4G35240.2	| Symbols: | Protein of unknown function (DUF630 and DUF632) | chr4:16761334-16764324 REVERSE LENGTH=865
	RkvsRs	RkvsRt	RsvsRt		query_name	accession_number	description	query_name	accession_number	description
OG04390	1.08706	No	No	Rk|c10098_g1, Rs|Unigene21608_A_Rs	c10098_g1	AT2G18670.1	| Symbols: | RING/U-box superfamily protein | chr2:8093469-8094452 FORWARD LENGTH=181	Unigene21608_A	AT1G53820.1	| Symbols: | RING/U-box superfamily protein | chr1:20091491-20092423 FORWARD LENGTH=310
OG04397	1.31696	No	No	Rk|c21066_g1, Rs|Unigene8514_A_Rs	c21066_g1	AT4G24700.1	| Symbols: | unknown protein; Has 20 Blast hits to 20 proteins in 7 species: Archae - 0; Bacteria - 0; Metazoa - 0; Fungi - 0; Plants - 20; Viruses - 0; Other Eukaryotes - 0 (source: NCBI BLink). | chr4:12744807-12745238 REVERSE LENGTH=143	Unigene8514_A	AT4G24700.1	| Symbols: | unknown protein; Has 20 Blast hits to 20 proteins in 7 species: Archae - 0; Bacteria - 0; Metazoa - 0; Fungi - 0; Plants - 20; Viruses - 0; Other Eukaryotes - 0 (source: NCBI BLink). | chr4:12744807-12745238 REVERSE LENGTH=143
OG04841	1.10986	No	No	Rk|c16513_g1, Rs|Unigene19525_A_Rs	c16513_g1	AT3G51030.1	| Symbols: ATTRX1, ATTRX H1, TRX1 | thioredoxin H-type 1 | chr3:18951123-18951955 REVERSE LENGTH=114	Unigene19525_A	AT3G51030.1	| Symbols: ATTRX1, ATTRX H1, TRX1 | thioredoxin H-type 1 | chr3:18951123-18951955 REVERSE LENGTH=114
OG08103	1.10091	No	No	Rs|Unigene45511_A_Rs, Rk|c45377_g1
OG09855	1.6137	No	No	Rs|Unigene20716_A_Rs, Rk|c48174_g1	c48174_g1	AT2G24400.1	| Symbols: | SAUR-like auxin-responsive protein family | chr2:10377993-10378529 REVERSE LENGTH=178	Unigene20716_A	AT4G31320.1	| Symbols: | SAUR-like auxin-responsive protein family | chr4:15193993-15194562 REVERSE LENGTH=189
OG09965	1.49142	No	No	Rk|c56051_g1, Rs|CL1371.Contig1_A_Rs	c56051_g1	AT2G02100.1	| Symbols: LCR69, PDF2.2 | low-molecular-weight cysteine-rich 69 | chr2:528397-528885 FORWARD LENGTH=77	CL1371.Contig1_A	AT2G02100.1	| Symbols: LCR69, PDF2.2 | low-molecular-weight cysteine-rich 69 | chr2:528397-528885 FORWARD LENGTH=77
OG10323	1.09714	No	No	Rk|c18750_g1, Rs|Unigene19220_A_Rs	c18750_g1	AT5G23750.1	| Symbols: | Remorin family protein | chr5:8010004-8011453 REVERSE LENGTH=202	Unigene19220_A	AT5G23750.2	| Symbols: | Remorin family protein | chr5:8010004-8011453 REVERSE LENGTH=201
OG10696	1.00205	No	No	Rk|c37188_g1, Rs|Unigene8321_A_Rs	c37188_g1	AT2G16910.1	| Symbols: AMS | basic helix-loop-helix (bHLH) DNA-binding superfamily protein | chr2:7331721-7334077 FORWARD LENGTH=571	Unigene8321_A	AT1G63650.3	| Symbols: EGL3 | basic helix-loop-helix (bHLH) DNA-binding superfamily protein | chr1:23599809-23602734 FORWARD LENGTH=596
OG10817	1.12562	No	No	Rk|c25434_g1, Rs|Unigene26459_A_Rs	c25434_g1	AT4G27510.1	| Symbols: | unknown protein; Has 25 Blast hits to 23 proteins in 8 species: Archae - 0; Bacteria - 0; Metazoa - 0; Fungi - 0; Plants - 25; Viruses - 0; Other Eukaryotes - 0 (source: NCBI BLink). | chr4:13746284-13748996 REVERSE LENGTH=728	Unigene26459_A	AT4G27510.1	| Symbols: | unknown protein; Has 25 Blast hits to 23 proteins in 8 species: Archae - 0; Bacteria - 0; Metazoa - 0; Fungi - 0; Plants - 25; Viruses - 0; Other Eukaryotes - 0 (source: NCBI BLink). | chr4:13746284-13748996 REVERSE LENGTH=728
OG11196	1.0585	No	No	Rk|c1212_g1, Rs|CL1752.Contig1_A_Rs
OG11838	1.16552	No	No	Rk|c33556_g1, Rs|Unigene43704_A_Rs	c33556_g1	AT5G65750.1	| Symbols: | 2-oxoglutarate dehydrogenase, E1 component | chr5:26304212-26307947 FORWARD LENGTH=1025	Unigene43704_A	AT5G65750.1	| Symbols: | 2-oxoglutarate dehydrogenase, E1 component | chr5:26304212-26307947 FORWARD LENGTH=1025
OG13049	1.20435	No	No	Rk|c24080_g1, Rs|Unigene29284_A_Rs	c24080_g1	AT5G05190.1	| Symbols: | Protein of unknown function (DUF3133) | chr5:1541853-1543875 FORWARD LENGTH=615	Unigene29284_A	AT5G05190.1	| Symbols: | Protein of unknown function (DUF3133) | chr5:1541853-1543875 FORWARD LENGTH=615
OG13506	1.00027	No	No	Rk|c13498_g1, Rs|CL116.Contig1_A_Rs	c13498_g1	ATMG00030.1	| Symbols: ORF107A | hypothetical protein | chrM:11918-12241 FORWARD LENGTH=107	CL116.Contig1_A	ATMG00030.1	| Symbols: ORF107A | hypothetical protein | chrM:11918-12241 FORWARD LENGTH=107
OG13732	1.51393	No	No	Rk|c17522_g1, Rs|Unigene10610_A_Rs	c17522_g1	AT5G12400.1	| Symbols: | DNA binding;zinc ion binding;DNA binding | chr5:4013813-4021018 FORWARD LENGTH=1602	Unigene10610_A	AT5G12400.1	| Symbols: | DNA binding;zinc ion binding;DNA binding | chr5:4013813-4021018 FORWARD LENGTH=1602
OG13872	1.00807	No	No	Rk|c22657_g1, Rs|CL6679.Contig1_A_Rs				CL6679.Contig1_A	AT4G36930.1	| Symbols: SPT | basic helix-loop-helix (bHLH) DNA-binding superfamily protein | chr4:17414167-17415945 FORWARD LENGTH=373
OG13877	1.20723	No	No	Rk|c22841_g1, Rs|CL2462.Contig1_A_Rs				CL2462.Contig1_A	AT1G49700.2	| Symbols: | Plant protein 1589 of unknown function | chr1:18388792-18390496 REVERSE LENGTH=277
OG13906	1.02984	No	No	Rk|c23804_g1, Rs|Unigene39810_A_Rs	c23804_g1	AT5G55820.1	| Symbols: | CONTAINS InterPro DOMAIN/s: Inner centromere protein, ARK-binding region (InterPro:IPR005635); Has 1807 Blast hits to 1807 proteins in 277 species: Archae - 0; Bacteria - 0; Metazoa - 736; Fungi - 347; Plants - 385; Viruses - 0; Other Eukaryotes - 339 (source: NCBI BLink). | chr5:22586287-22594035 FORWARD LENGTH=1826
OG14019	1.09026	No	No	Rk|c27907_g1, Rs|Unigene34588_A_Rs	c27907_g1	AT4G18750.1	| Symbols: DOT4 | Pentatricopeptide repeat (PPR) superfamily protein | chr4:10304850-10307465 FORWARD LENGTH=871	Unigene34588_A	AT4G18750.1	| Symbols: DOT4 | Pentatricopeptide repeat (PPR) superfamily protein | chr4:10304850-10307465 FORWARD LENGTH=871
OG14044	1.21217	No	No	Rk|c29204_g1, Rs|Unigene17595_A_Rs	c29204_g1	AT4G30700.1	| Symbols: | Pentatricopeptide repeat (PPR) superfamily protein | chr4:14962617-14964995 REVERSE LENGTH=792	Unigene17595_A	AT4G30700.1	| Symbols: | Pentatricopeptide repeat (PPR) superfamily protein | chr4:14962617-14964995 REVERSE LENGTH=792
OG14047	1.18624	No	No	Rk|c29454_g1, Rs|Unigene15874_A_Rs	c29454_g1	AT2G36980.1	| Symbols: | Tetratricopeptide repeat (TPR)-like superfamily protein | chr2:15531161-15533038 FORWARD LENGTH=625	Unigene15874_A	AT2G36980.1	| Symbols: | Tetratricopeptide repeat (TPR)-like superfamily protein | chr2:15531161-15533038 FORWARD LENGTH=625
OG14123	1.14137	No	No	Rk|c34631_g1, Rs|Unigene27153_A_Rs				Unigene27153_A	AT5G59900.1	| Symbols: | Pentatricopeptide repeat (PPR) superfamily protein | chr5:24123983-24126706 REVERSE LENGTH=907
OG14178	1.24029	No	No	Rk|c39027_g1, Rs|Unigene52780_A_Rs	c39027_g1	AT3G19190.1	| Symbols: ATATG2, ATG2 | autophagy 2 | chr3:6639879-6648274 FORWARD LENGTH=1839	Unigene52780_A	AT3G19190.1	| Symbols: ATATG2, ATG2 | autophagy 2 | chr3:6639879-6648274 FORWARD LENGTH=1839
OG14215	2.93083	No	No	Rk|c41161_g1, Rs|Unigene34799_A_Rs	c41161_g1	AT2G17525.1	| Symbols: | Pentatricopeptide repeat (PPR) superfamily protein | chr2:7624178-7626058 FORWARD LENGTH=626	Unigene34799_A	AT2G17525.1	| Symbols: | Pentatricopeptide repeat (PPR) superfamily protein | chr2:7624178-7626058 FORWARD LENGTH=626
OG14234	1.01379	No	No	Rk|c42676_g1, Rs|Unigene40852_A_Rs	c42676_g1	AT1G22275.1	| Symbols: ZYP1b, ZYP1 | Myosin heavy chain-related protein | chr1:7867245-7872066 FORWARD LENGTH=856	Unigene40852_A	AT1G22275.1	| Symbols: ZYP1b, ZYP1 | Myosin heavy chain-related protein | chr1:7867245-7872066 FORWARD LENGTH=856
OG14238	1.34494	No	No	Rk|c42917_g1, Rs|Unigene31155_A_Rs
OG14482	1.00137	No	No	Rk|c7305_g1, Rs|Unigene24732_A_Rs	c7305_g1	AT3G15350.2	| Symbols: | Core-2/I-branching beta-1,6-N-acetylglucosaminyltransferase family protein | chr3:5167250-5168882 FORWARD LENGTH=424	Unigene24732_A	AT3G15350.2	| Symbols: | Core-2/I-branching beta-1,6-N-acetylglucosaminyltransferase family protein | chr3:5167250-5168882 FORWARD LENGTH=424
OG17085	1.92176	No	No	Rk|c10062_g2, Rs|Unigene41062_A_Rs	c10062_g2	AT5G47660.1	| Symbols: | Homeodomain-like superfamily protein | chr5:19313008-19314636 FORWARD LENGTH=398	Unigene41062_A	AT1G76890.2	| Symbols: GT2, AT-GT2 | Duplicated homeodomain-like superfamily protein | chr1:28873211-28875203 REVERSE LENGTH=575
OG17200	1.03292	No	No	Rk|c13129_g1, Rs|Unigene25638_A_Rs	c13129_g1	AT1G50750.1	| Symbols: | Plant mobile domain protein family | chr1:18809184-18812050 REVERSE LENGTH=816	Unigene25638_A	AT1G50750.1	| Symbols: | Plant mobile domain protein family | chr1:18809184-18812050 REVERSE LENGTH=816
OG17242	1.06737	No	No	Rk|c14190_g1, Rs|Unigene24864_A_Rs	c14190_g1	AT1G31810.1	| Symbols: AFH14 | Formin Homology 14 | chr1:11399922-11405761 REVERSE LENGTH=1230	Unigene24864_A	AT1G31810.1	| Symbols: AFH14 | Formin Homology 14 | chr1:11399922-11405761 REVERSE LENGTH=1230
OG17255	1.11625	No	No	Rk|c14615_g1, Rs|Unigene6129_A_Rs
OG17429	1.57315	No	No	Rk|c18911_g1, Rs|Unigene27553_A_Rs
OG17615	1.341	No	No	Rk|c22989_g1, Rs|Unigene34257_A_Rs	c22989_g1	AT1G06440.1	| Symbols: | Ubiquitin carboxyl-terminal hydrolase family protein | chr1:1963733-1964905 REVERSE LENGTH=390
OG17733	1.12707	No	No	Rk|c26043_g1, Rs|Unigene14035_A_Rs	c26043_g1	AT1G30330.2	| Symbols: ARF6 | auxin response factor 6 | chr1:10686125-10690036 REVERSE LENGTH=935	Unigene14035_A	AT1G30330.2	| Symbols: ARF6 | auxin response factor 6 | chr1:10686125-10690036 REVERSE LENGTH=935
OG17736	1.5329	No	No	Rk|c26102_g1, Rs|CL3342.Contig1_A_Rs	c26102_g1	AT5G12080.3	| Symbols: MSL10, ATMSL10 | mechanosensitive channel of small conductance-like 10 | chr5:3898182-3900923 REVERSE LENGTH=734	CL3342.Contig1_A	AT5G12080.3	| Symbols: MSL10, ATMSL10 | mechanosensitive channel of small conductance-like 10 | chr5:3898182-3900923 REVERSE LENGTH=734
OG17810	1.11713	No	No	Rk|c27621_g1, Rs|Unigene49613_A_Rs	c27621_g1	AT1G25320.1	| Symbols: | Leucine-rich repeat protein kinase family protein | chr1:8877988-8880180 FORWARD LENGTH=702	Unigene49613_A	AT4G20140.1	| Symbols: GSO1 | Leucine-rich repeat transmembrane protein kinase | chr4:10884220-10888045 FORWARD LENGTH=1249
OG17821	1.0114	No	No	Rk|c27794_g1, Rs|Unigene27590_A_Rs	c27794_g1	AT4G22990.2	| Symbols: | Major Facilitator Superfamily with SPX (SYG1/Pho81/XPR1) domain-containing protein | chr4:12048240-12050984 REVERSE LENGTH=700	Unigene27590_A	AT4G22990.2	| Symbols: | Major Facilitator Superfamily with SPX (SYG1/Pho81/XPR1) domain-containing protein | chr4:12048240-12050984 REVERSE LENGTH=700
OG17883	1.19272	No	No	Rk|c29451_g1, Rs|Unigene27832_A_Rs	c29451_g1	AT2G36890.1	| Symbols: RAX2, MYB38, ATMYB38, BIT1 | Duplicated homeodomain-like superfamily protein | chr2:15485821-15487245 FORWARD LENGTH=298	Unigene27832_A	AT2G36890.1	| Symbols: RAX2, MYB38, ATMYB38, BIT1 | Duplicated homeodomain-like superfamily protein | chr2:15485821-15487245 FORWARD LENGTH=298
OG18115	1.10019	No	No	Rk|c37421_g1, Rs|CL7912.Contig1_A_Rs	c37421_g1	AT5G27060.1	| Symbols: AtRLP53, RLP53 | receptor like protein 53 | chr5:9522534-9525407 REVERSE LENGTH=957	CL7912.Contig1_A	AT5G27060.1	| Symbols: AtRLP53, RLP53 | receptor like protein 53 | chr5:9522534-9525407 REVERSE LENGTH=957
OG18279	2.60444	No	No	Rk|c42444_g1, Rs|Unigene44905_A_Rs	c42444_g1	AT5G62310.1	| Symbols: IRE | AGC (cAMP-dependent, cGMP-dependent and protein kinase C) kinase family protein | chr5:25023405-25028414 FORWARD LENGTH=1168	Unigene44905_A	AT5G62310.1	| Symbols: IRE | AGC (cAMP-dependent, cGMP-dependent and protein kinase C) kinase family protein | chr5:25023405-25028414 FORWARD LENGTH=1168
OG18466	1.74835	No	No	Rk|c4910_g1, Rs|Unigene34113_A_Rs				Unigene34113_A	AT1G19160.1	| Symbols: | F-box family protein | chr1:6614162-6615214 REVERSE LENGTH=350
OG18541	1.03418	No	No	Rk|c51533_g1, Rs|Unigene11702_A_Rs	c51533_g1	AT2G20610.2	| Symbols: SUR1, HLS3, RTY, ALF1, RTY1 | Tyrosine transaminase family protein | chr2:8878308-8880298 REVERSE LENGTH=436	Unigene11702_A	AT2G20610.2	| Symbols: SUR1, HLS3, RTY, ALF1, RTY1 | Tyrosine transaminase family protein | chr2:8878308-8880298 REVERSE LENGTH=436
OG18635	1.63938	No	No	Rk|c54034_g1, Rs|Unigene22326_A_Rs	c54034_g1	AT5G06820.1	| Symbols: SRF2 | STRUBBELIG-receptor family 2 | chr5:2112994-2116663 FORWARD LENGTH=735	Unigene22326_A	AT5G06820.1	| Symbols: SRF2 | STRUBBELIG-receptor family 2 | chr5:2112994-2116663 FORWARD LENGTH=735
OG18724	1.44439	No	No	Rk|c57666_g1, Rs|Unigene15480_A_Rs	c57666_g1	AT2G16910.1	| Symbols: AMS | basic helix-loop-helix (bHLH) DNA-binding superfamily protein | chr2:7331721-7334077 FORWARD LENGTH=571	Unigene15480_A	AT2G16910.1	| Symbols: AMS | basic helix-loop-helix (bHLH) DNA-binding superfamily protein | chr2:7331721-7334077 FORWARD LENGTH=571
OG18754	1.97939	No	No	Rk|c58726_g1, Rs|Unigene3135_A_Rs	c58726_g1	AT4G36850.1	| Symbols: | PQ-loop repeat family protein / transmembrane family protein | chr4:17353415-17355822 REVERSE LENGTH=392	Unigene3135_A	AT4G36850.1	| Symbols: | PQ-loop repeat family protein / transmembrane family protein | chr4:17353415-17355822 REVERSE LENGTH=392
OG18808	1.38324	No	No	Rk|c61094_g1, Rs|Unigene16248_A_Rs	c61094_g1	AT3G28880.1	| Symbols: | Ankyrin repeat family protein | chr3:10892435-10895895 FORWARD LENGTH=772	Unigene16248_A	AT3G28880.1	| Symbols: | Ankyrin repeat family protein | chr3:10892435-10895895 FORWARD LENGTH=772
OG18813	1.84456	No	No	Rk|c6182_g1, Rs|Unigene20436_A_Rs	c6182_g1	AT5G60070.1	| Symbols: | ankyrin repeat family protein | chr5:24190440-24192570 REVERSE LENGTH=548
OG18894	1.99467	No	No	Rk|c8523_g1, Rs|Unigene34000_A_Rs
OG18943	1.74222	No	No	Rk|c9927_g1, Rs|CL6545.Contig1_A_Rs	c9927_g1	AT2G46790.1	| Symbols: APRR9, PRR9, TL1 | pseudo-response regulator 9 | chr2:19232874-19234901 FORWARD LENGTH=468	CL6545.Contig1_A	AT2G46790.1	| Symbols: APRR9, PRR9, TL1 | pseudo-response regulator 9 | chr2:19232874-19234901 FORWARD LENGTH=468
					query_name	accession_number	description	query_name	accession_number	description
OG01788	No	1.01415	No	Rt|Unigene70225_Rt, Rk|c16088_g1				Unigene70225	AT2G21940.4	| Symbols: SK1, ATSK1 | shikimate kinase 1 | chr2:9351106-9352881 FORWARD LENGTH=304
OG02983	No	1.00843	No	Rk|c17059_g1, Rt|Unigene159_Rt	c17059_g1	AT1G78750.1	| Symbols: | F-box/RNI-like superfamily protein | chr1:29613122-29614695 REVERSE LENGTH=458	Unigene159	AT1G78750.1	| Symbols: | F-box/RNI-like superfamily protein | chr1:29613122-29614695 REVERSE LENGTH=458
OG04219	No	1.30801	No	Rk|c26571_g1, Rt|Unigene48807_Rt	c26571_g1	AT4G25610.1	| Symbols: | C2H2-like zinc finger protein | chr4:13063801-13066860 FORWARD LENGTH=586	Unigene48807	AT4G25610.2	| Symbols: | C2H2-like zinc finger protein | chr4:13063801-13066970 FORWARD LENGTH=571
OG04461	No	2.10866	No	Rk|c10841_g1, Rt|Unigene6601_Rt	c10841_g1	AT3G27520.1	| Symbols: | unknown protein; Has 28 Blast hits to 28 proteins in 10 species: Archae - 0; Bacteria - 0; Metazoa - 0; Fungi - 0; Plants - 28; Viruses - 0; Other Eukaryotes - 0 (source: NCBI BLink). | chr3:10192484-10193159 FORWARD LENGTH=198	Unigene6601	AT3G27520.1	| Symbols: | unknown protein; Has 28 Blast hits to 28 proteins in 10 species: Archae - 0; Bacteria - 0; Metazoa - 0; Fungi - 0; Plants - 28; Viruses - 0; Other Eukaryotes - 0 (source: NCBI BLink). | chr3:10192484-10193159 FORWARD LENGTH=198
OG04752	No	1.30505	No	Rk|c45243_g1, Rt|Unigene10969_Rt	c45243_g1	AT3G21580.1	| Symbols: | cobalt ion transmembrane transporters | chr3:7602009-7603720 REVERSE LENGTH=391	Unigene10969	AT3G21580.1	| Symbols: | cobalt ion transmembrane transporters | chr3:7602009-7603720 REVERSE LENGTH=391
OG05165	No	1.13503	No	Rk|c7286_g1, Rt|Unigene58793_Rt	c7286_g1	AT5G16550.1	| Symbols: | unknown protein; Has 30201 Blast hits to 17322 proteins in 780 species: Archae - 12; Bacteria - 1396; Metazoa - 17338; Fungi - 3422; Plants - 5037; Viruses - 0; Other Eukaryotes - 2996 (source: NCBI BLink). | chr5:5405526-5406641 FORWARD LENGTH=249	Unigene58793	AT5G16550.1	| Symbols: | unknown protein; Has 30201 Blast hits to 17322 proteins in 780 species: Archae - 12; Bacteria - 1396; Metazoa - 17338; Fungi - 3422; Plants - 5037; Viruses - 0; Other Eukaryotes - 2996 (source: NCBI BLink). | chr5:5405526-5406641 FORWARD LENGTH=249
OG05218	No	1.14596	No	Rk|c19587_g1, Rt|Unigene66689_Rt	c19587_g1	AT3G59670.1	| Symbols: | unknown protein; BEST Arabidopsis thaliana protein match is: unknown protein (TAIR:AT4G37440.2); Has 77 Blast hits to 77 proteins in 14 species: Archae - 0; Bacteria - 0; Metazoa - 0; Fungi - 0; Plants - 73; Viruses - 0; Other Eukaryotes - 4 (source: NCBI BLink). | chr3:22040485-22042380 FORWARD LENGTH=517	Unigene66689	AT3G59670.1	| Symbols: | unknown protein; BEST Arabidopsis thaliana protein match is: unknown protein (TAIR:AT4G37440.2); Has 77 Blast hits to 77 proteins in 14 species: Archae - 0; Bacteria - 0; Metazoa - 0; Fungi - 0; Plants - 73; Viruses - 0; Other Eukaryotes - 4 (source: NCBI BLink). | chr3:22040485-22042380 FORWARD LENGTH=517
OG05460	No	1.56772	No	Rt|Unigene13454_Rt, Rk|c23861_g1	c23861_g1	AT5G28750.1	| Symbols: | Bacterial sec-independent translocation protein mttA/Hcf106 | chr5:10784142-10785677 REVERSE LENGTH=147	Unigene13454	AT5G28750.1	| Symbols: | Bacterial sec-independent translocation protein mttA/Hcf106 | chr5:10784142-10785677 REVERSE LENGTH=147
OG06806	No	1.25952	No	Rk|c29046_g1, Rt|Unigene42272_Rt	c29046_g1	AT4G23840.1	| Symbols: | Leucine-rich repeat (LRR) family protein | chr4:12400379-12403190 FORWARD LENGTH=597	Unigene42272	AT4G23840.1	| Symbols: | Leucine-rich repeat (LRR) family protein | chr4:12400379-12403190 FORWARD LENGTH=597
OG08970	No	1.07049	No	Rk|c12326_g1, Rt|Unigene46299_Rt	c12326_g1	AT4G27250.1	| Symbols: | NAD(P)-binding Rossmann-fold superfamily protein | chr4:13642803-13644425 REVERSE LENGTH=354	Unigene46299	AT4G27250.2	| Symbols: | NAD(P)-binding Rossmann-fold superfamily protein | chr4:13642803-13644425 REVERSE LENGTH=344
OG09007	No	1.43649	No	Rk|c24827_g3, Rt|Unigene3011_Rt	c24827_g3	AT4G19840.1	| Symbols: ATPP2-A1, ATPP2A-1, PP2-A1 | phloem protein 2-A1 | chr4:10774336-10775701 FORWARD LENGTH=246	Unigene3011	AT1G33920.1	| Symbols: ATPP2-A4, PP2-A4 | phloem protein 2-A4 | chr1:12319905-12320870 FORWARD LENGTH=165
OG09310	No	1.57943	No	Rk|c26140_g1, Rt|Unigene62917_Rt	c26140_g1	AT3G46530.1	| Symbols: RPP13 | NB-ARC domain-containing disease resistance protein | chr3:17130739-17133246 REVERSE LENGTH=835	Unigene62917	AT3G46530.1	| Symbols: RPP13 | NB-ARC domain-containing disease resistance protein | chr3:17130739-17133246 REVERSE LENGTH=835
OG10965	No	1.13512	No	Rk|c14862_g1, Rt|Unigene53262_Rt	c14862_g1	AT4G18740.1	| Symbols: | Rho termination factor | chr4:10303543-10304479 REVERSE LENGTH=245
OG11620	No	1.49918	No	Rk|c14470_g1, Rt|Unigene59561_Rt	c14470_g1	AT5G04930.1	| Symbols: ALA1 | aminophospholipid ATPase 1 | chr5:1445509-1449568 FORWARD LENGTH=1158	Unigene59561	AT5G04930.1	| Symbols: ALA1 | aminophospholipid ATPase 1 | chr5:1445509-1449568 FORWARD LENGTH=1158
OG13144	No	1.98088	No	Rk|c55119_g1, Rt|Unigene13024_Rt				Unigene13024	AT1G15190.1	| Symbols: | Fasciclin-like arabinogalactan family protein | chr1:5227275-5228021 FORWARD LENGTH=248
OG13915	No	1.21496	No	Rk|c2404_g1, Rt|Unigene49175_Rt	c2404_g1	AT3G07940.1	| Symbols: | Calcium-dependent ARF-type GTPase activating protein family | chr3:2529542-2531368 FORWARD LENGTH=385	Unigene49175	AT3G07940.1	| Symbols: | Calcium-dependent ARF-type GTPase activating protein family | chr3:2529542-2531368 FORWARD LENGTH=385
OG14400	No	1.26434	No	Rk|c56528_g1, Rt|Unigene45057_Rt				Unigene45057	AT5G11590.1	| Symbols: TINY2 | Integrase-type DNA-binding superfamily protein | chr5:3727789-3728499 REVERSE LENGTH=236
OG14431	No	1.04415	No	Rk|c58709_g1, Rt|Unigene51924_Rt	c58709_g1	AT3G53230.1	| Symbols: | ATPase, AAA-type, CDC48 protein | chr3:19723416-19726489 FORWARD LENGTH=815	Unigene51924	AT3G53230.1	| Symbols: | ATPase, AAA-type, CDC48 protein | chr3:19723416-19726489 FORWARD LENGTH=815
OG17100	No	1.08742	No	Rk|c10546_g1, Rt|Unigene42097_Rt	c10546_g1	AT3G07610.3	| Symbols: IBM1 | Transcription factor jumonji (jmjC) domain-containing protein | chr3:2426148-2432876 FORWARD LENGTH=1049	Unigene42097	AT1G62310.1	| Symbols: | transcription factor jumonji (jmjC) domain-containing protein | chr1:23036039-23039301 REVERSE LENGTH=883
OG17160	No	1.83315	No	Rk|c12056_g1, Rt|Unigene45680_Rt	c12056_g1	AT5G50000.1	| Symbols: | Protein kinase superfamily protein | chr5:20342838-20345033 REVERSE LENGTH=385	Unigene45680	AT5G50000.1	| Symbols: | Protein kinase superfamily protein | chr5:20342838-20345033 REVERSE LENGTH=385
OG17287	No	1.57836	No	Rk|c15655_g1, Rt|Unigene3099_Rt	c15655_g1	AT4G38740.1	| Symbols: ROC1 | rotamase CYP 1 | chr4:18083620-18084138 REVERSE LENGTH=172	Unigene3099	AT4G34870.1	| Symbols: ROC5, ATCYP1 | rotamase cyclophilin 5 | chr4:16614451-16614969 FORWARD LENGTH=172
OG17404	No	1.0142	No	Rk|c18489_g1, Rt|Unigene43623_Rt	c18489_g1	AT1G25480.1	| Symbols: | Aluminium activated malate transporter family protein | chr1:8948467-8950876 FORWARD LENGTH=548
OG17422	No	1.00001	No	Rk|c18800_g1, Rt|Unigene64498_Rt
OG17580	No	2.52939	No	Rk|c22268_g1, Rt|Unigene39478_Rt	c22268_g1	AT1G09730.2	| Symbols: | Cysteine proteinases superfamily protein | chr1:3148017-3154236 REVERSE LENGTH=931	Unigene39478	AT1G09730.2	| Symbols: | Cysteine proteinases superfamily protein | chr1:3148017-3154236 REVERSE LENGTH=931
OG17625	No	1.91096	No	Rk|c23168_g3, Rt|Unigene38259_Rt	c23168_g3	AT1G61820.1	| Symbols: BGLU46 | beta glucosidase 46 | chr1:22835452-22838444 FORWARD LENGTH=516	Unigene38259	AT1G61820.1	| Symbols: BGLU46 | beta glucosidase 46 | chr1:22835452-22838444 FORWARD LENGTH=516
OG18150	No	1.15955	No	Rk|c38938_g1, Rt|Unigene41036_Rt	c38938_g1	AT5G11850.1	| Symbols: | Protein kinase superfamily protein | chr5:3816632-3821024 REVERSE LENGTH=880	Unigene41036	AT5G11850.1	| Symbols: | Protein kinase superfamily protein | chr5:3816632-3821024 REVERSE LENGTH=880
OG18253	No	1.76555	No	Rk|c41228_g1, Rt|Unigene46108_Rt	c41228_g1	AT5G55860.1	| Symbols: | Plant protein of unknown function (DUF827) | chr5:22610146-22612166 FORWARD LENGTH=649	Unigene46108	AT5G55860.1	| Symbols: | Plant protein of unknown function (DUF827) | chr5:22610146-22612166 FORWARD LENGTH=649
OG18630	No	1.45491	No	Rk|c53902_g1, Rt|Unigene42071_Rt	c53902_g1	AT5G47480.1	| Symbols: | RGPR-related | chr5:19257420-19263132 FORWARD LENGTH=1350	Unigene42071	AT5G47480.1	| Symbols: | RGPR-related | chr5:19257420-19263132 FORWARD LENGTH=1350
OG18664	No	1.14647	No	Rk|c55521_g1, Rt|Unigene51314_Rt	c55521_g1	AT5G42080.3	| Symbols: DL1 | dynamin-like protein | chr5:16820661-16824536 REVERSE LENGTH=604	Unigene51314	AT3G60190.1	| Symbols: ADL4, ADLP2, EDR3, DRP1E, ADL1E, DL1E | DYNAMIN-like 1E | chr3:22244367-22247651 REVERSE LENGTH=624
OG18737	No	1.65033	No	Rk|c57985_g1, Rt|Unigene1192_Rt	c57985_g1	AT2G43200.1	| Symbols: | S-adenosyl-L-methionine-dependent methyltransferases superfamily protein | chr2:17958230-17960536 FORWARD LENGTH=611	Unigene1192	AT2G43200.1	| Symbols: | S-adenosyl-L-methionine-dependent methyltransferases superfamily protein | chr2:17958230-17960536 FORWARD LENGTH=611
					query_name	accession_number	description	query_name	accession_number	description
OG00740	No	No	2.83186	Rs|CL10275.Contig2_A_Rs, Rt|Unigene361_Rt
OG02165	No	No	1.25172	Rt|Unigene40320_Rt, Rs|CL10354.Contig3_A_Rs	CL10354.Contig3_A	AT2G22170.1	| Symbols: | Lipase/lipooxygenase, PLAT/LH2 family protein | chr2:9427010-9427742 REVERSE LENGTH=183	Unigene40320	AT4G39730.1	| Symbols: | Lipase/lipooxygenase, PLAT/LH2 family protein | chr4:18432950-18433581 FORWARD LENGTH=181
OG03191	No	No	2.81386	Rs|Unigene47718_A_Rs, Rt|Unigene58690_Rt	Unigene47718_A	AT3G62000.1	| Symbols: | S-adenosyl-L-methionine-dependent methyltransferases superfamily protein | chr3:22959441-22961180 REVERSE LENGTH=278	Unigene58690	AT3G62000.2	| Symbols: | S-adenosyl-L-methionine-dependent methyltransferases superfamily protein | chr3:22959223-22961180 REVERSE LENGTH=352
OG09054	No	No	1.22741	Rs|Unigene7314_A_Rs, Rt|Unigene50790_Rt	Unigene7314_A	AT2G41610.1	| Symbols: | unknown protein; Has 35333 Blast hits to 34131 proteins in 2444 species: Archae - 798; Bacteria - 22429; Metazoa - 974; Fungi - 991; Plants - 531; Viruses - 0; Other Eukaryotes - 9610 (source: NCBI BLink). | chr2:17347181-17348113 FORWARD LENGTH=310	Unigene50790	AT2G41610.1	| Symbols: | unknown protein; Has 35333 Blast hits to 34131 proteins in 2444 species: Archae - 798; Bacteria - 22429; Metazoa - 974; Fungi - 991; Plants - 531; Viruses - 0; Other Eukaryotes - 9610 (source: NCBI BLink). | chr2:17347181-17348113 FORWARD LENGTH=310
OG09055	No	No	1.48873	Rs|CL8860.Contig1_A_Rs, Rt|Unigene16458_Rt	CL8860.Contig1_A	AT2G46090.1	| Symbols: | Diacylglycerol kinase family protein | chr2:18950919-18953079 FORWARD LENGTH=364	Unigene16458	AT2G46090.1	| Symbols: | Diacylglycerol kinase family protein | chr2:18950919-18953079 FORWARD LENGTH=364
OG10400	No	No	1.13655	Rs|Unigene16332_A_Rs, Rt|Unigene62163_Rt	Unigene16332_A	AT5G06590.1	| Symbols: | unknown protein; Has 38 Blast hits to 38 proteins in 14 species: Archae - 0; Bacteria - 2; Metazoa - 0; Fungi - 0; Plants - 36; Viruses - 0; Other Eukaryotes - 0 (source: NCBI BLink). | chr5:2016713-2018744 FORWARD LENGTH=314	Unigene62163	AT5G06590.1	| Symbols: | unknown protein; Has 38 Blast hits to 38 proteins in 14 species: Archae - 0; Bacteria - 2; Metazoa - 0; Fungi - 0; Plants - 36; Viruses - 0; Other Eukaryotes - 0 (source: NCBI BLink). | chr5:2016713-2018744 FORWARD LENGTH=314
OG10403	No	No	1.28536	Rs|Unigene47824_A_Rs, Rt|Unigene55510_Rt	Unigene47824_A	AT1G44414.1	| Symbols: | unknown protein; Has 29 Blast hits to 29 proteins in 12 species: Archae - 0; Bacteria - 4; Metazoa - 0; Fungi - 0; Plants - 25; Viruses - 0; Other Eukaryotes - 0 (source: NCBI BLink). | chr1:16847781-16848086 FORWARD LENGTH=101	Unigene55510	AT1G44414.1	| Symbols: | unknown protein; Has 29 Blast hits to 29 proteins in 12 species: Archae - 0; Bacteria - 4; Metazoa - 0; Fungi - 0; Plants - 25; Viruses - 0; Other Eukaryotes - 0 (source: NCBI BLink). | chr1:16847781-16848086 FORWARD LENGTH=101
OG10586	No	No	1.24753	Rs|Unigene31830_A_Rs, Rt|Unigene50643_Rt	Unigene31830_A	AT5G48920.1	| Symbols: TED7 | tracheary element differentiation-related 7 | chr5:19835405-19836022 FORWARD LENGTH=205	Unigene50643	AT5G48920.1	| Symbols: TED7 | tracheary element differentiation-related 7 | chr5:19835405-19836022 FORWARD LENGTH=205
OG11154	No	No	1.59456	Rs|Unigene46404_A_Rs, Rt|Unigene47412_Rt
OG11402	No	No	1.44559	Rs|Unigene26579_A_Rs, Rt|Unigene65178_Rt	Unigene26579_A	AT1G76210.1	| Symbols: | Arabidopsis protein of unknown function (DUF241) | chr1:28595202-28595882 REVERSE LENGTH=226	Unigene65178	AT1G20520.1	| Symbols: | Arabidopsis protein of unknown function (DUF241) | chr1:7106922-7107617 REVERSE LENGTH=231
OG12643	No	No	1.67822	Rs|CL8745.Contig1_A_Rs, Rt|Unigene14727_Rt	CL8745.Contig1_A	AT1G74710.2	| Symbols: EDS16, ICS1, SID2 | ADC synthase superfamily protein | chr1:28070391-28073962 FORWARD LENGTH=622	Unigene14727	AT1G18870.1	| Symbols: ICS2, ATICS2 | isochorismate synthase 2 | chr1:6515486-6519176 FORWARD LENGTH=562
OG12772	No	No	1.02317	Rs|Unigene52792_A_Rs, Rt|Unigene46968_Rt	Unigene52792_A	AT2G39890.2	| Symbols: PROT1, ATPROT1 | proline transporter 1 | chr2:16656022-16658202 FORWARD LENGTH=442	Unigene46968	AT2G39890.2	| Symbols: PROT1, ATPROT1 | proline transporter 1 | chr2:16656022-16658202 FORWARD LENGTH=442
OG12846	No	No	1.20271	Rs|CL9297.Contig1_A_Rs, Rt|Unigene9801_Rt	CL9297.Contig1_A	AT1G06790.1	| Symbols: | RNA polymerase Rpb7 N-terminal domain-containing protein | chr1:2087645-2089287 FORWARD LENGTH=204	Unigene9801	AT1G06790.1	| Symbols: | RNA polymerase Rpb7 N-terminal domain-containing protein | chr1:2087645-2089287 FORWARD LENGTH=204
OG14530	No	No	1.6238	Rs|CL10303.Contig1_A_Rs, Rt|Unigene64640_Rt	CL10303.Contig1_A	AT1G12620.1	| Symbols: | Pentatricopeptide repeat (PPR) superfamily protein | chr1:4294883-4296748 REVERSE LENGTH=621	Unigene64640	AT1G62910.1	| Symbols: | Pentatricopeptide repeat (PPR) superfamily protein | chr1:23299060-23300958 FORWARD LENGTH=632
OG14537	No	No	1.07292	Rs|CL1144.Contig5_A_Rs, Rt|Unigene3635_Rt	CL1144.Contig5_A	AT1G76950.1	| Symbols: PRAF1 | Regulator of chromosome condensation (RCC1) family with FYVE zinc finger domain | chr1:28906952-28911325 FORWARD LENGTH=1103	Unigene3635	AT5G42140.1	| Symbols: | Regulator of chromosome condensation (RCC1) family with FYVE zinc finger domain | chr5:16837547-16841640 REVERSE LENGTH=1073
OG14542	No	No	1.11472	Rs|CL12693.Contig1_A_Rs, Rt|Unigene48044_Rt
OG14611	No	No	1.15225	Rs|Unigene11194_A_Rs, Rt|Unigene42723_Rt	Unigene11194_A	AT1G70650.1	| Symbols: | Ran BP2/NZF zinc finger-like superfamily protein | chr1:26638158-26640126 FORWARD LENGTH=466	Unigene42723	AT1G70650.2	| Symbols: | Ran BP2/NZF zinc finger-like superfamily protein | chr1:26638158-26641949 FORWARD LENGTH=595
OG14629	No	No	2.49064	Rs|Unigene12389_A_Rs, Rt|Unigene57485_Rt	Unigene12389_A	AT3G19870.1	| Symbols: | unknown protein; Has 84 Blast hits to 64 proteins in 35 species: Archae - 0; Bacteria - 0; Metazoa - 31; Fungi - 0; Plants - 24; Viruses - 0; Other Eukaryotes - 29 (source: NCBI BLink). | chr3:6907481-6911115 FORWARD LENGTH=1090	Unigene57485	AT3G19870.1	| Symbols: | unknown protein; Has 84 Blast hits to 64 proteins in 35 species: Archae - 0; Bacteria - 0; Metazoa - 31; Fungi - 0; Plants - 24; Viruses - 0; Other Eukaryotes - 29 (source: NCBI BLink). | chr3:6907481-6911115 FORWARD LENGTH=1090
OG14655	No	No	1.1662	Rs|Unigene16448_A_Rs, Rt|Unigene61480_Rt	Unigene16448_A	AT4G00060.1	| Symbols: MEE44 | Nucleotidyltransferase family protein | chr4:21437-27996 FORWARD LENGTH=1481	Unigene61480	AT4G00060.1	| Symbols: MEE44 | Nucleotidyltransferase family protein | chr4:21437-27996 FORWARD LENGTH=1481
OG14666	No	No	1.1571	Rs|Unigene17891_A_Rs, Rt|Unigene60600_Rt	Unigene17891_A	AT3G07060.1	| Symbols: emb1974 | NHL domain-containing protein | chr3:2232760-2236913 FORWARD LENGTH=774	Unigene60600	AT3G07060.1	| Symbols: emb1974 | NHL domain-containing protein | chr3:2232760-2236913 FORWARD LENGTH=774
OG14683	No	No	1.04443	Rs|Unigene22745_A_Rs, Rt|Unigene51646_Rt				Unigene51646	AT4G32010.1	| Symbols: HSL1, HSI2-L1, VAL2 | HSI2-like 1 | chr4:15481231-15484897 FORWARD LENGTH=780
OG14706	No	No	1.28011	Rs|Unigene26450_A_Rs, Rt|Unigene69530_Rt	Unigene26450_A	AT5G24340.1	| Symbols: | 3'-5' exonuclease domain-containing protein | chr5:8297328-8300156 FORWARD LENGTH=505	Unigene69530	AT5G24340.1	| Symbols: | 3'-5' exonuclease domain-containing protein | chr5:8297328-8300156 FORWARD LENGTH=505
OG14727	No	No	1.32226	Rs|Unigene27915_A_Rs, Rt|Unigene51570_Rt	Unigene27915_A	AT1G59720.1	| Symbols: CRR28 | Tetratricopeptide repeat (TPR)-like superfamily protein | chr1:21939868-21941784 REVERSE LENGTH=638	Unigene51570	AT5G08305.1	| Symbols: | Pentatricopeptide repeat (PPR) superfamily protein | chr5:2670134-2671738 REVERSE LENGTH=534
OG14798	No	No	1.41049	Rs|Unigene39281_A_Rs, Rt|Unigene48319_Rt	Unigene39281_A	AT5G04990.1	| Symbols: SUN1, ATSUN1 | SAD1/UNC-84 domain protein 1 | chr5:1471698-1473770 REVERSE LENGTH=471	Unigene48319	AT5G04990.1	| Symbols: SUN1, ATSUN1 | SAD1/UNC-84 domain protein 1 | chr5:1471698-1473770 REVERSE LENGTH=471
OG14808	No	No	1.07162	Rs|Unigene39951_A_Rs, Rt|Unigene48659_Rt	Unigene39951_A	AT4G04970.1	| Symbols: ATGSL1, ATGSL01, GSL01, GSL1 | glucan synthase-like 1 | chr4:2537039-2542434 FORWARD LENGTH=1768	Unigene48659	AT4G04970.1	| Symbols: ATGSL1, ATGSL01, GSL01, GSL1 | glucan synthase-like 1 | chr4:2537039-2542434 FORWARD LENGTH=1768
OG14855	No	No	1.90017	Rs|Unigene47996_A_Rs, Rt|Unigene56880_Rt
OG14864	No	No	1.02225	Rs|Unigene50340_A_Rs, Rt|Unigene3226_Rt
OG14902	No	No	1.37085	Rs|Unigene7015_A_Rs, Rt|Unigene37708_Rt	Unigene7015_A	AT1G55860.2	| Symbols: UPL1 | ubiquitin-protein ligase 1 | chr1:20879900-20892910 REVERSE LENGTH=3681
OG18948	No	No	1.43831	Rs|CL10.Contig1_A_Rs, Rt|Unigene46911_Rt	CL10.Contig1_A	AT5G47110.1	| Symbols: LIL3:2 | Chlorophyll A-B binding family protein | chr5:19134218-19135238 REVERSE LENGTH=258	Unigene46911	AT4G17600.1	| Symbols: LIL3:1 | Chlorophyll A-B binding family protein | chr4:9803759-9804714 FORWARD LENGTH=262
OG18951	No	No	2.62893	Rs|CL10111.Contig1_A_Rs, Rt|Unigene63431_Rt
OG19041	No	No	1.00443	Rs|CL13005.Contig1_A_Rs, Rt|Unigene2782_Rt	CL13005.Contig1_A	AT4G19050.1	| Symbols: | NB-ARC domain-containing disease resistance protein | chr4:10440102-10443786 REVERSE LENGTH=1201
OG19053	No	No	1.47771	Rs|CL150.Contig1_A_Rs, Rt|Unigene58215_Rt	CL150.Contig1_A	AT1G27340.1	| Symbols: | Galactose oxidase/kelch repeat superfamily protein | chr1:9495741-9497857 FORWARD LENGTH=467	Unigene58215	AT1G27340.1	| Symbols: | Galactose oxidase/kelch repeat superfamily protein | chr1:9495741-9497857 FORWARD LENGTH=467
OG19070	No	No	1.1619	Rs|CL1842.Contig3_A_Rs, Rt|Unigene7794_Rt
OG19098	No	No	1.04658	Rs|CL2456.Contig2_A_Rs, Rt|Unigene63979_Rt	CL2456.Contig2_A	AT4G26780.1	| Symbols: AR192 | Co-chaperone GrpE family protein | chr4:13485066-13486560 REVERSE LENGTH=327
OG19148	No	No	1.54529	Rs|CL3599.Contig4_A_Rs, Rt|Unigene52659_Rt
OG19152	No	No	1.14057	Rs|CL3762.Contig1_A_Rs, Rt|Unigene54554_Rt	CL3762.Contig1_A	AT4G13920.1	| Symbols: AtRLP50, RLP50 | receptor like protein 50 | chr4:8043861-8046536 FORWARD LENGTH=891	Unigene54554	AT1G47890.1	| Symbols: AtRLP7, RLP7 | receptor like protein 7 | chr1:17643976-17647035 FORWARD LENGTH=1019
OG19199	No	No	2.22864	Rs|CL5304.Contig3_A_Rs, Rt|Unigene45651_Rt	CL5304.Contig3_A	AT4G13345.2	| Symbols: MEE55 | Serinc-domain containing serine and sphingolipid biosynthesis protein | chr4:7767292-7769426 FORWARD LENGTH=394	Unigene45651	AT4G13345.2	| Symbols: MEE55 | Serinc-domain containing serine and sphingolipid biosynthesis protein | chr4:7767292-7769426 FORWARD LENGTH=394
OG19227	No	No	1.26809	Rs|CL5898.Contig2_A_Rs, Rt|Unigene61417_Rt	CL5898.Contig2_A	AT2G39750.1	| Symbols: | S-adenosyl-L-methionine-dependent methyltransferases superfamily protein | chr2:16578986-16582281 REVERSE LENGTH=694	Unigene61417	AT2G39750.1	| Symbols: | S-adenosyl-L-methionine-dependent methyltransferases superfamily protein | chr2:16578986-16582281 REVERSE LENGTH=694
OG19230	No	No	1.47485	Rs|CL595.Contig1_A_Rs, Rt|Unigene6984_Rt	CL595.Contig1_A	AT3G50120.1	| Symbols: | Plant protein of unknown function (DUF247) | chr3:18585157-18587246 REVERSE LENGTH=531	Unigene6984	AT3G50170.2	| Symbols: | Plant protein of unknown function (DUF247) | chr3:18602337-18603738 REVERSE LENGTH=427
OG19294	No	No	1.52304	Rs|CL7530.Contig1_A_Rs, Rt|Unigene56252_Rt	CL7530.Contig1_A	AT3G11590.1	| Symbols: | unknown protein; LOCATED IN: plasma membrane; EXPRESSED IN: 22 plant structures; EXPRESSED DURING: 13 growth stages; BEST Arabidopsis thaliana protein match is: unknown protein (TAIR:AT5G22310.1); Has 22320 Blast hits to 15179 proteins in 1213 species: Archae - 372; Bacteria - 2307; Metazoa - 10906; Fungi - 1700; Plants - 1146; Viruses - 65; Other Eukaryotes - 5824 (source: NCBI BLin…	Unigene56252	AT3G11590.1	| Symbols: | unknown protein; LOCATED IN: plasma membrane; EXPRESSED IN: 22 plant structures; EXPRESSED DURING: 13 growth stages; BEST Arabidopsis thaliana protein match is: unknown protein (TAIR:AT5G22310.1); Has 22320 Blast hits to 15179 proteins in 1213 species: Archae - 372; Bacteria - 2307; Metazoa - 10906; Fungi - 1700; Plants - 1146; Viruses - 65; Other Eukaryotes - 5824 (source: NCBI BLin…
OG19307	No	No	1.24639	Rs|CL8013.Contig2_A_Rs, Rt|Unigene57401_Rt
OG19370	No	No	1.16846	Rs|CL9619.Contig2_A_Rs, Rt|Unigene61198_Rt	CL9619.Contig2_A	AT1G77120.1	| Symbols: ADH1, ADH, ATADH, ATADH1 | alcohol dehydrogenase 1 | chr1:28975509-28977216 FORWARD LENGTH=379	Unigene61198	AT1G77120.1	| Symbols: ADH1, ADH, ATADH, ATADH1 | alcohol dehydrogenase 1 | chr1:28975509-28977216 FORWARD LENGTH=379
OG19460	No	No	1.17227	Rs|Unigene11646_A_Rs, Rt|Unigene39237_Rt	Unigene11646_A	AT4G34160.1	| Symbols: CYCD3;1, CYCD3 | CYCLIN D3;1 | chr4:16357903-16359304 FORWARD LENGTH=376	Unigene39237	AT4G34160.1	| Symbols: CYCD3;1, CYCD3 | CYCLIN D3;1 | chr4:16357903-16359304 FORWARD LENGTH=376
OG19465	No	No	1.00062	Rs|Unigene11780_A_Rs, Rt|Unigene9418_Rt	Unigene11780_A	AT2G36010.2	| Symbols: E2F3, ATE2FA | E2F transcription factor 3 | chr2:15119688-15122893 FORWARD LENGTH=514	Unigene9418	AT5G22220.2	| Symbols: E2F1, E2FB, ATE2FB | E2F transcription factor 1 | chr5:7360749-7364120 FORWARD LENGTH=469
OG19505	No	No	1.21319	Rs|Unigene12598_A_Rs, Rt|Unigene50238_Rt	Unigene12598_A	AT3G27670.1	| Symbols: RST1 | ARM repeat superfamily protein | chr3:10245338-10253158 FORWARD LENGTH=1841	Unigene50238	AT3G27670.1	| Symbols: RST1 | ARM repeat superfamily protein | chr3:10245338-10253158 FORWARD LENGTH=1841
OG19535	No	No	1.04622	Rs|Unigene13557_A_Rs, Rt|Unigene58303_Rt	Unigene13557_A	AT4G03230.1	| Symbols: | S-locus lectin protein kinase family protein | chr4:1419278-1422828 REVERSE LENGTH=1010	Unigene58303	AT1G61610.1	| Symbols: | S-locus lectin protein kinase family protein | chr1:22733472-22736509 FORWARD LENGTH=842
OG19572	No	No	1.04874	Rs|Unigene14309_A_Rs, Rt|Unigene18298_Rt	Unigene14309_A	AT1G56290.1	| Symbols: | CwfJ-like family protein | chr1:21075939-21078608 FORWARD LENGTH=692	Unigene18298	AT1G56290.1	| Symbols: | CwfJ-like family protein | chr1:21075939-21078608 FORWARD LENGTH=692
OG19619	No	No	1.12688	Rs|Unigene1546_A_Rs, Rt|Unigene62585_Rt	Unigene1546_A	AT1G68080.4	| Symbols: | 2-oxoglutarate (2OG) and Fe(II)-dependent oxygenase superfamily protein | chr1:25518377-25519240 FORWARD LENGTH=241	Unigene62585	AT1G68080.4	| Symbols: | 2-oxoglutarate (2OG) and Fe(II)-dependent oxygenase superfamily protein | chr1:25518377-25519240 FORWARD LENGTH=241
OG19807	No	No	2.0602	Rs|Unigene2405_A_Rs, Rt|Unigene50538_Rt	Unigene2405_A	AT1G49480.1	| Symbols: RTV1 | related to vernalization1 1 | chr1:18314596-18315460 REVERSE LENGTH=226
OG20056	No	No	1.00001	Rs|Unigene30534_A_Rs, Rt|Unigene18915_Rt
OG20060	No	No	1.0603	Rs|Unigene3059_A_Rs, Rt|Unigene61057_Rt	Unigene3059_A	AT1G31970.1	| Symbols: STRS1 | DEA(D/H)-box RNA helicase family protein | chr1:11479921-11482707 FORWARD LENGTH=537	Unigene61057	AT1G31970.1	| Symbols: STRS1 | DEA(D/H)-box RNA helicase family protein | chr1:11479921-11482707 FORWARD LENGTH=537
OG20103	No	No	2.35092	Rs|Unigene31849_A_Rs, Rt|Unigene50922_Rt	Unigene31849_A	AT5G11780.1	| Symbols: | unknown protein; Has 37 Blast hits to 37 proteins in 12 species: Archae - 0; Bacteria - 0; Metazoa - 0; Fungi - 3; Plants - 34; Viruses - 0; Other Eukaryotes - 0 (source: NCBI BLink). | chr5:3793928-3795983 FORWARD LENGTH=504	Unigene50922	AT5G11780.1	| Symbols: | unknown protein; Has 37 Blast hits to 37 proteins in 12 species: Archae - 0; Bacteria - 0; Metazoa - 0; Fungi - 3; Plants - 34; Viruses - 0; Other Eukaryotes - 0 (source: NCBI BLink). | chr5:3793928-3795983 FORWARD LENGTH=504
OG20104	No	No	1.25765	Rs|Unigene3185_A_Rs, Rt|Unigene15400_Rt	Unigene3185_A	AT1G48880.1	| Symbols: TBL7 | TRICHOME BIREFRINGENCE-LIKE 7 | chr1:18081033-18082650 FORWARD LENGTH=445	Unigene15400	AT1G48880.1	| Symbols: TBL7 | TRICHOME BIREFRINGENCE-LIKE 7 | chr1:18081033-18082650 FORWARD LENGTH=445
OG20265	No	No	1.68575	Rs|Unigene36922_A_Rs, Rt|Unigene44365_Rt	Unigene36922_A	AT1G62680.1	| Symbols: | Pentatricopeptide repeat (PPR) superfamily protein | chr1:23208247-23209893 REVERSE LENGTH=548
OG20267	No	No	1.58814	Rs|Unigene36934_A_Rs, Rt|Unigene8450_Rt	Unigene36934_A	AT2G19930.1	| Symbols: | RNA-dependent RNA polymerase family protein | chr2:8607533-8612441 REVERSE LENGTH=977	Unigene8450	AT2G19920.1	| Symbols: | RNA-dependent RNA polymerase family protein | chr2:8602222-8606887 REVERSE LENGTH=927
OG20370	No	No	1.03038	Rs|Unigene40159_A_Rs, Rt|Unigene56726_Rt	Unigene40159_A	AT5G15010.1	| Symbols: | Tetratricopeptide repeat (TPR)-like superfamily protein | chr5:4857241-4858959 FORWARD LENGTH=572	Unigene56726	AT5G15010.1	| Symbols: | Tetratricopeptide repeat (TPR)-like superfamily protein | chr5:4857241-4858959 FORWARD LENGTH=572
OG20403	No	No	1.03337	Rs|Unigene41276_A_Rs, Rt|Unigene67664_Rt	Unigene41276_A	AT1G17040.2	| Symbols: SHA | SH2 domain protein A | chr1:5825109-5828056 FORWARD LENGTH=651	Unigene67664	AT1G78540.2	| Symbols: SHB | SH2 domain protein B | chr1:29541195-29544574 REVERSE LENGTH=696
OG20496	No	No	1.68532	Rs|Unigene43766_A_Rs, Rt|Unigene56616_Rt	Unigene43766_A	AT2G42490.1	| Symbols: | Copper amine oxidase family protein | chr2:17691600-17695526 REVERSE LENGTH=776	Unigene56616	AT2G42490.1	| Symbols: | Copper amine oxidase family protein | chr2:17691600-17695526 REVERSE LENGTH=776
OG20819	No	No	1.01199	Rs|Unigene52408_A_Rs, Rt|Unigene62020_Rt	Unigene52408_A	AT5G05570.2	| Symbols: | transducin family protein / WD-40 repeat family protein | chr5:1656766-1663728 FORWARD LENGTH=1099	Unigene62020	AT5G05570.2	| Symbols: | transducin family protein / WD-40 repeat family protein | chr5:1656766-1663728 FORWARD LENGTH=1099
OG20902	No	No	1.79511	Rs|Unigene6286_A_Rs, Rt|Unigene48572_Rt	Unigene6286_A	AT5G06220.1	| Symbols: | LETM1-like protein | chr5:1880049-1885366 FORWARD LENGTH=832	Unigene48572	AT3G11560.4	| Symbols: | LETM1-like protein | chr3:3639553-3645506 FORWARD LENGTH=872
OG20976	No	No	1.30677	Rs|Unigene8250_A_Rs, Rt|Unigene54105_Rt	Unigene8250_A	AT1G67190.2	| Symbols: | F-box/RNI-like superfamily protein | chr1:25133054-25134313 FORWARD LENGTH=419	Unigene54105	AT1G67190.2	| Symbols: | F-box/RNI-like superfamily protein | chr1:25133054-25134313 FORWARD LENGTH=419
OG20989	No	No	2.32204	Rs|Unigene8440_A_Rs, Rt|Unigene53072_Rt	Unigene8440_A	AT2G41705.2	| Symbols: | camphor resistance CrcB family protein | chr2:17398083-17399910 FORWARD LENGTH=461
OG20999	No	No	1.17387	Rs|Unigene869_A_Rs, Rt|Unigene17160_Rt	Unigene869_A	AT5G12020.1	| Symbols: HSP17.6II | 17.6 kDa class II heat shock protein | chr5:3882409-3882876 REVERSE LENGTH=155	Unigene17160	AT5G12020.1	| Symbols: HSP17.6II | 17.6 kDa class II heat shock protein | chr5:3882409-3882876 REVERSE LENGTH=155
